# Supplementary material for: Isocyanate-Free Polyurea Synthesis via Ru-Catalyzed Carbene Insertion into the N–H Bonds of Urea
Source: Macromolecules. 2022 Oct 17;55(21):9690–6. doi: 10.1021/acs.macromol.2c01457 (PMC9648342; doi:10.1021/acs.macromol.2c01457)
Supplement: Supplementary file 2 — ma2c01457_si_001.cif [file ma2c01457_si_001.cif]

####################################################################### 
# 
# This file contains crystal structure data downloaded from the 
# Cambridge Structural Database (CSD) hosted by the Cambridge 
# Crystallographic Data Centre (CCDC).
# 
# Full information about CCDC data access policies and citation 
# guidelines are available at http://www.ccdc.cam.ac.uk/access/V1 
# 
# Audit and citation data items may have been added by the CCDC. 
# Please retain this information to preserve the provenance of 
# this file and to allow appropriate attribution of the data. 
# 
#######################################################################

data_20220905_SM_100K_FDZ520_B_0m_a
_database_code_depnum_ccdc_archive 'CCDC 2206396'
loop_
_audit_author_name
_audit_author_address
'Simon Mathew'
;University of Amsterdam
Netherlands
;
_audit_update_record             
;
2022-09-10 deposited with the CCDC.	2022-09-10 downloaded from the CCDC.
;
# start Validation Reply Form
_vrf_STRVA01_20220905_SM_100K_FDZ520_B_0m_a 
;
PROBLEM: Flack test results are ambiguous.
RESPONSE: While Flack x=0.5 the su is quite high. 
Bijvoet-Pair Analysis in PLATON to strongly suggests
a perfect inversion twin, with P3 (rac-twin) 0.974
;

# end Validation Reply Form

_publ_section_references         
;Sheldrick, G.M. (2015). Acta Cryst. A71, 3-8.
Sheldrick, G.M. (2015). Acta Cryst. C71, 3-8.
;
_audit_contact_author_name       'Simon Mathew'
_audit_contact_author_email      ?
_audit_contact_author_address    'Universiteit van Amsterdam,  The Netherlands'
_audit_contact_author_phone      ?
_publ_contact_author_id_orcid    0000-0003-2480-3222
_audit_creation_method           
;FinalCif V110 by Daniel Kratzert, Freiburg 2022,
https://dkratzert.de/finalcif.html
;
_shelx_SHELXL_version_number     2018/3
_chemical_name_systematic        ?
_chemical_name_common            ?
_chemical_formula_sum            'C21 H24 N2 O5'
_chemical_formula_moiety         'C21 H24 N2 O5'
_chemical_formula_weight         384.42
_chemical_melting_point          ?
_chemical_absolute_configuration ad
_space_group_crystal_system      monoclinic
_space_group_IT_number           5
_space_group_name_H-M_alt        'C 2'
_space_group_name_Hall           'C 2y'
_shelx_space_group_comment       
;
The symmetry employed for this shelxl refinement is uniquely defined
by the following loop, which should always be used as a source of
symmetry information in preference to the above space-group names.
They are only intended as comments.
;

loop_
_space_group_symop_operation_xyz
'x, y, z'
'-x, y, -z'
'x+1/2, y+1/2, z'
'-x+1/2, y+1/2, -z'

_cell_length_a                   18.007(4)
_cell_length_b                   4.7823(9)
_cell_length_c                   11.658(2)
_cell_angle_alpha                90
_cell_angle_beta                 105.701(8)
_cell_angle_gamma                90
_cell_volume                     966.4(3)
_cell_formula_units_Z            2
_cell_measurement_temperature    100(2)
_cell_measurement_reflns_used    9026
_cell_measurement_theta_min      2.551
_cell_measurement_theta_max      32.987
_exptl_crystal_description       prism
_exptl_crystal_colour            colourless
_exptl_crystal_recrystallization_method 
'Fractional crystallization from ethyl acetate&#8211;heptane'
_exptl_crystal_density_meas      ?
_exptl_crystal_density_method    ?
_exptl_crystal_density_diffrn    1.321
_exptl_crystal_F_000             408
_exptl_crystal_size_max          0.631
_exptl_crystal_size_mid          0.095
_exptl_crystal_size_min          0.076
_exptl_absorpt_coefficient_mu    0.095
_exptl_absorpt_correction_type   multi-scan
_exptl_absorpt_correction_T_min  0.6937
_exptl_absorpt_correction_T_max  0.7465
_exptl_absorpt_process_details   
;SADABS-2016/2 - Bruker AXS area detector scaling and absorption correction:
Krause, L., Herbst-Irmer, R., Sheldrick G.M. & Stalke D., J. Appl. Cryst. 48
(2015) 3-10
;
_exptl_absorpt_special_details   ?
_shelx_estimated_absorpt_T_min   0.943
_shelx_estimated_absorpt_T_max   0.993
_exptl_transmission_factor_min   ?
_exptl_transmission_factor_max   ?
_exptl_special_details           ?
_diffrn_ambient_temperature      100(2)
_diffrn_ambient_environment      N~2~
_diffrn_radiation_type           MoK\a
_diffrn_radiation_wavelength     0.71073
_diffrn_radiation_monochromator  'TRIUMPH graphite monochromator'
_olex2_diffrn_ambient_temperature_device 'Oxford Cryostream 700'
_diffrn_measurement_ambient_temperature_device_make 'Oxford Cryostream 700'
_diffrn_radiation_probe          x-ray
_diffrn_source                   'Sealed Tube'
_diffrn_source_type              ?
_diffrn_source_voltage           '50 kV'
_diffrn_source_current           '20 mA'
_diffrn_detector                 CPAD
_diffrn_detector_type            'Bruker PHOTON III'
_diffrn_detector_area_resol_mean 7.41
_diffrn_measurement_device       'three-circle diffractometer'
_diffrn_measurement_device_type  'Bruker D8 Quest ECO'
_diffrn_measurement_method       ?
_diffrn_measurement_specimen_support 'MiTeGen micromount'
_diffrn_reflns_number            88428
_diffrn_reflns_av_unetI/netI     0.0192
_diffrn_reflns_av_R_equivalents  0.0558
_diffrn_reflns_theta_min         3.336
_diffrn_reflns_theta_max         33.211
_diffrn_reflns_theta_full        25.242
_diffrn_reflns_limit_h_min       -27
_diffrn_reflns_limit_h_max       27
_diffrn_reflns_limit_k_min       -7
_diffrn_reflns_limit_k_max       7
_diffrn_reflns_limit_l_min       -17
_diffrn_reflns_limit_l_max       17
_diffrn_measured_fraction_theta_max 0.997
_diffrn_measured_fraction_theta_full 0.994
_diffrn_reflns_Laue_measured_fraction_max 0.997
_diffrn_reflns_Laue_measured_fraction_full 0.994
_diffrn_reflns_point_group_measured_fraction_max 0.998
_diffrn_reflns_point_group_measured_fraction_full 0.997
_reflns_number_total             3709
_reflns_number_gt                3516
_reflns_threshold_expression     'I > 2\s(I)'
_reflns_Friedel_coverage         0.821
_reflns_Friedel_fraction_max     1.000
_reflns_Friedel_fraction_full    1.000
_reflns_special_details          
;
 Reflections were merged by SHELXL according to the crystal
 class for the calculation of statistics and refinement.
 
 _reflns_Friedel_fraction is defined as the number of unique
 Friedel pairs measured divided by the number that would be
 possible theoretically, ignoring centric projections and
 systematic absences. Completness statistics refer to single and
 composite reflections containing twin component 1 only.
;
_computing_data_collection       
'Bruker BIS V6.2.15/2021-03-15 && APEX4 2021.4-0'
_computing_cell_refinement       'SAINT V8.40B'
_computing_data_reduction        'SAINT V8.40B'
_computing_structure_solution    'SHELXT 2018/2 (Sheldrick, 2018)'
_computing_structure_refinement  'SHELXL-2018/3 (Sheldrick, 2018)'
_computing_molecular_graphics    'ShelXle (H\"ubschle 2011)'
_computing_publication_material  ?
_refine_special_details          
;
 Refined as a 2-component perfect inversion twin.
;
_refine_ls_structure_factor_coef Fsqd
_refine_ls_matrix_type           full
_refine_ls_weighting_scheme      calc
_refine_ls_weighting_details     
'w=1/[\s^2^(Fo^2^)+(0.0613P)^2^+0.1235P] where P=(Fo^2^+2Fc^2^)/3'
_atom_sites_solution_primary     direct
_atom_sites_solution_secondary   difmap
_atom_sites_solution_hydrogens   mixed
_refine_ls_hydrogen_treatment    mixed
_refine_ls_number_reflns         3709
_refine_ls_number_parameters     132
_refine_ls_number_restraints     1
_refine_ls_R_factor_all          0.0378
_refine_ls_R_factor_gt           0.0349
_refine_ls_wR_factor_ref         0.0936
_refine_ls_wR_factor_gt          0.0915
_refine_ls_goodness_of_fit_ref   1.116
_refine_ls_restrained_S_all      1.116
_refine_ls_shift/su_max          0.000
_refine_ls_shift/su_mean         0.000
_refine_diff_density_max         0.342
_refine_diff_density_min         -0.237
_refine_diff_density_rms         0.063
_refine_ls_extinction_method     none
_refine_ls_extinction_coef       .
_refine_ls_abs_structure_Flack   0.5
_refine_ls_abs_structure_details 
;
 Refined as a perfect inversion twin.
;

loop_
_atom_type_symbol
_atom_type_description
_atom_type_scat_dispersion_real
_atom_type_scat_dispersion_imag
_atom_type_scat_source
C C 0.0033 0.0016 'International Tables Vol C Tables 4.2.6.8 and 6.1.1.4'
H H 0.0000 0.0000 'International Tables Vol C Tables 4.2.6.8 and 6.1.1.4'
N N 0.0061 0.0033 'International Tables Vol C Tables 4.2.6.8 and 6.1.1.4'
O O 0.0106 0.0060 'International Tables Vol C Tables 4.2.6.8 and 6.1.1.4'

_geom_special_details            
;
 All esds (except the esd in the dihedral angle between two l.s. planes)
 are estimated using the full covariance matrix.  The cell esds are taken
 into account individually in the estimation of esds in distances, angles
 and torsion angles; correlations between esds in cell parameters are only
 used when they are defined by crystal symmetry.  An approximate (isotropic)
 treatment of cell esds is used for estimating esds involving l.s. planes.
;

loop_
_atom_site_label
_atom_site_type_symbol
_atom_site_fract_x
_atom_site_fract_y
_atom_site_fract_z
_atom_site_U_iso_or_equiv
_atom_site_adp_type
_atom_site_occupancy
_atom_site_site_symmetry_order
_atom_site_calc_flag
_atom_site_refinement_flags_posn
_atom_site_refinement_flags_adp
_atom_site_refinement_flags_occupancy
_atom_site_disorder_assembly
_atom_site_disorder_group
C1 C 0.37222(6) 0.5470(2) 0.24440(10) 0.01450(19) Uani 1 1 d . . . . .
C2 C 0.32698(8) 0.7275(3) 0.16029(11) 0.0229(2) Uani 1 1 d . . . . .
H2 H 0.293043 0.854777 0.183095 0.028 Uiso 1 1 calc R U . . .
C3 C 0.33132(10) 0.7222(4) 0.04252(13) 0.0302(3) Uani 1 1 d . . . . .
H3 H 0.300068 0.844853 -0.014666 0.036 Uiso 1 1 calc R U . . .
C4 C 0.38113(9) 0.5382(4) 0.00879(13) 0.0304(3) Uani 1 1 d . . . . .
H4 H 0.384594 0.536881 -0.071085 0.036 Uiso 1 1 calc R U . . .
C5 C 0.42575(9) 0.3568(4) 0.09173(13) 0.0296(3) Uani 1 1 d . . . . .
H5 H 0.459453 0.229283 0.068518 0.036 Uiso 1 1 calc R U . . .
C6 C 0.42140(7) 0.3606(3) 0.20946(11) 0.0226(2) Uani 1 1 d . . . . .
H6 H 0.452144 0.235424 0.266049 0.027 Uiso 1 1 calc R U . . .
C7 C 0.36710(6) 0.5464(2) 0.37309(9) 0.01311(18) Uani 1 1 d . . . . .
H7 H 0.358570 0.742259 0.396801 0.016 Uiso 1 1 calc R U . . .
C8 C 0.29911(6) 0.3656(2) 0.38252(10) 0.01303(18) Uani 1 1 d . . . . .
C9 C 0.500000 0.5919(3) 0.500000 0.0133(3) Uani 1 2 d S T P . .
C10 C 0.16466(6) 0.3043(3) 0.32092(10) 0.0173(2) Uani 1 1 d . . . . .
H10A H 0.162386 0.270566 0.403693 0.021 Uiso 1 1 calc R U . . .
H10B H 0.167023 0.121486 0.282223 0.021 Uiso 1 1 calc R U . . .
C11 C 0.09497(7) 0.4661(3) 0.25311(14) 0.0265(3) Uani 1 1 d . . . . .
H11A H 0.098572 0.501921 0.172027 0.040 Uiso 1 1 calc R U . . .
H11B H 0.092640 0.644368 0.293450 0.040 Uiso 1 1 calc R U . . .
H11C H 0.048271 0.357429 0.249674 0.040 Uiso 1 1 calc R U . . .
O12 O 0.30574(5) 0.14823(19) 0.43693(9) 0.01956(18) Uani 1 1 d . . . . .
O13 O 0.23204(5) 0.47259(19) 0.32047(8) 0.01653(17) Uani 1 1 d . . . . .
O14 O 0.500000 0.8514(3) 0.500000 0.0182(2) Uani 1 2 d S T P . .
N15 N 0.43522(5) 0.4351(2) 0.45660(9) 0.01474(18) Uani 1 1 d . . . . .
H15 H 0.4412(11) 0.263(5) 0.4635(16) 0.018 Uiso 1 1 d . U . . .

loop_
_atom_site_aniso_label
_atom_site_aniso_U_11
_atom_site_aniso_U_22
_atom_site_aniso_U_33
_atom_site_aniso_U_23
_atom_site_aniso_U_13
_atom_site_aniso_U_12
C1 0.0121(4) 0.0149(4) 0.0164(4) 0.0016(4) 0.0036(3) -0.0010(3)
C2 0.0253(5) 0.0221(5) 0.0205(5) 0.0061(4) 0.0046(4) 0.0055(4)
C3 0.0363(7) 0.0322(7) 0.0209(6) 0.0094(5) 0.0058(5) 0.0037(6)
C4 0.0350(7) 0.0383(8) 0.0204(5) 0.0037(5) 0.0116(5) -0.0022(6)
C5 0.0288(6) 0.0403(8) 0.0236(6) 0.0003(6) 0.0138(5) 0.0061(6)
C6 0.0202(5) 0.0289(6) 0.0203(5) 0.0027(5) 0.0081(4) 0.0072(5)
C7 0.0111(4) 0.0118(4) 0.0154(4) 0.0004(3) 0.0018(3) 0.0007(3)
C8 0.0121(4) 0.0134(4) 0.0137(4) -0.0013(3) 0.0037(3) 0.0009(3)
C9 0.0116(5) 0.0137(6) 0.0133(6) 0.000 0.0011(4) 0.000
C10 0.0128(4) 0.0200(5) 0.0196(5) -0.0010(4) 0.0055(4) -0.0030(4)
C11 0.0125(5) 0.0281(6) 0.0374(7) 0.0005(6) 0.0046(4) 0.0009(4)
O12 0.0178(4) 0.0147(4) 0.0263(4) 0.0040(3) 0.0061(3) 0.0014(3)
O13 0.0105(3) 0.0185(4) 0.0200(4) 0.0036(3) 0.0030(3) 0.0002(3)
O14 0.0160(5) 0.0104(5) 0.0256(6) 0.000 0.0011(4) 0.000
N15 0.0121(4) 0.0101(4) 0.0187(4) 0.0008(3) -0.0015(3) -0.0003(3)

loop_
_geom_bond_atom_site_label_1
_geom_bond_atom_site_label_2
_geom_bond_distance
_geom_bond_site_symmetry_2
_geom_bond_publ_flag
C1 C2 1.3922(16) . ?
C1 C6 1.3927(16) . ?
C1 C7 1.5278(15) . ?
C2 C3 1.3964(19) . ?
C2 H2 0.9500 . ?
C3 C4 1.387(2) . ?
C3 H3 0.9500 . ?
C4 C5 1.383(2) . ?
C4 H4 0.9500 . ?
C5 C6 1.3958(18) . ?
C5 H5 0.9500 . ?
C6 H6 0.9500 . ?
C7 N15 1.4455(13) . ?
C7 C8 1.5270(15) . ?
C7 H7 1.0000 . ?
C8 O12 1.2067(14) . ?
C8 O13 1.3308(13) . ?
C9 O14 1.2407(19) . ?
C9 N15 1.3636(12) . ?
C9 N15 1.3636(12) 2_656 ?
C10 O13 1.4572(14) . ?
C10 C11 1.5038(18) . ?
C10 H10A 0.9900 . ?
C10 H10B 0.9900 . ?
C11 H11A 0.9800 . ?
C11 H11B 0.9800 . ?
C11 H11C 0.9800 . ?
N15 H15 0.83(2) . ?

loop_
_geom_angle_atom_site_label_1
_geom_angle_atom_site_label_2
_geom_angle_atom_site_label_3
_geom_angle
_geom_angle_site_symmetry_1
_geom_angle_site_symmetry_3
_geom_angle_publ_flag
C2 C1 C6 119.21(11) . . ?
C2 C1 C7 120.89(10) . . ?
C6 C1 C7 119.89(10) . . ?
C1 C2 C3 120.22(13) . . ?
C1 C2 H2 119.9 . . ?
C3 C2 H2 119.9 . . ?
C4 C3 C2 120.20(13) . . ?
C4 C3 H3 119.9 . . ?
C2 C3 H3 119.9 . . ?
C5 C4 C3 119.83(13) . . ?
C5 C4 H4 120.1 . . ?
C3 C4 H4 120.1 . . ?
C4 C5 C6 120.18(14) . . ?
C4 C5 H5 119.9 . . ?
C6 C5 H5 119.9 . . ?
C1 C6 C5 120.35(12) . . ?
C1 C6 H6 119.8 . . ?
C5 C6 H6 119.8 . . ?
N15 C7 C8 107.08(9) . . ?
N15 C7 C1 113.34(9) . . ?
C8 C7 C1 109.53(8) . . ?
N15 C7 H7 108.9 . . ?
C8 C7 H7 108.9 . . ?
C1 C7 H7 108.9 . . ?
O12 C8 O13 124.27(10) . . ?
O12 C8 C7 123.95(10) . . ?
O13 C8 C7 111.74(9) . . ?
O14 C9 N15 123.36(7) . . ?
O14 C9 N15 123.36(7) . 2_656 ?
N15 C9 N15 113.28(13) . 2_656 ?
O13 C10 C11 106.92(10) . . ?
O13 C10 H10A 110.3 . . ?
C11 C10 H10A 110.3 . . ?
O13 C10 H10B 110.3 . . ?
C11 C10 H10B 110.3 . . ?
H10A C10 H10B 108.6 . . ?
C10 C11 H11A 109.5 . . ?
C10 C11 H11B 109.5 . . ?
H11A C11 H11B 109.5 . . ?
C10 C11 H11C 109.5 . . ?
H11A C11 H11C 109.5 . . ?
H11B C11 H11C 109.5 . . ?
C8 O13 C10 114.82(9) . . ?
C9 N15 C7 122.16(10) . . ?
C9 N15 H15 115.7(13) . . ?
C7 N15 H15 119.6(13) . . ?

loop_
_geom_torsion_atom_site_label_1
_geom_torsion_atom_site_label_2
_geom_torsion_atom_site_label_3
_geom_torsion_atom_site_label_4
_geom_torsion
_geom_torsion_site_symmetry_1
_geom_torsion_site_symmetry_2
_geom_torsion_site_symmetry_3
_geom_torsion_site_symmetry_4
_geom_torsion_publ_flag
C6 C1 C2 C3 -0.3(2) . . . . ?
C7 C1 C2 C3 -178.88(12) . . . . ?
C1 C2 C3 C4 -0.4(2) . . . . ?
C2 C3 C4 C5 1.0(3) . . . . ?
C3 C4 C5 C6 -0.7(3) . . . . ?
C2 C1 C6 C5 0.6(2) . . . . ?
C7 C1 C6 C5 179.14(12) . . . . ?
C4 C5 C6 C1 -0.1(2) . . . . ?
C2 C1 C7 N15 -157.41(11) . . . . ?
C6 C1 C7 N15 24.05(15) . . . . ?
C2 C1 C7 C8 83.09(13) . . . . ?
C6 C1 C7 C8 -95.45(12) . . . . ?
N15 C7 C8 O12 -10.15(15) . . . . ?
C1 C7 C8 O12 113.14(12) . . . . ?
N15 C7 C8 O13 171.80(9) . . . . ?
C1 C7 C8 O13 -64.92(11) . . . . ?
O12 C8 O13 C10 -0.70(16) . . . . ?
C7 C8 O13 C10 177.35(9) . . . . ?
C11 C10 O13 C8 176.69(10) . . . . ?
O14 C9 N15 C7 20.83(12) . . . . ?
N15 C9 N15 C7 -159.17(12) 2_656 . . . ?
C8 C7 N15 C9 -158.01(9) . . . . ?
C1 C7 N15 C9 81.09(12) . . . . ?

_shelx_res_file                  
;
TITL 20220905_SM_100K_FDZ520_B_0m_a.res in C2
    20220905_SM_100K_FDZ520_B_0m_a.res
    created by SHELXL-2018/3 at 18:39:21 on 09-Sep-2022
REM Old TITL 20220905_SM_100K_FDZ520_B_0m in C2
REM SHELXT solution in C2: R1 0.088, Rweak 0.021, Alpha 0.003
REM <I/s>   0.000 for    0 systematic absences,  Orientation as input
REM Flack x =  0.461 ( 0.179 ) from   826 Parsons' quotients
REM Formula found by SHELXT:  C21 N2 O5
CELL  0.71073  18.0067   4.7823  11.6579   90.000  105.701   90.000
ZERR    2.000   0.0035   0.0009   0.0023    0.000    0.008    0.000
LATT -7
SYMM -X, Y, -Z
SFAC C H N O
UNIT 42 48 4 10
SIZE 0.076 0.095 0.631
CONF
TWIN
TEMP -173.150
OMIT -2 0 1
OMIT 2 0 0
OMIT -6 0 10
L.S. 20
BOND $H
ACTA
LIST 4
FMAP 2
PLAN 20

WGHT    0.061300    0.123500
FVAR       1.10119
C1    1    0.372222    0.546971    0.244403    11.00000    0.01210    0.01489 =
         0.01637    0.00160    0.00362   -0.00099
C2    1    0.326982    0.727511    0.160291    11.00000    0.02530    0.02207 =
         0.02048    0.00615    0.00464    0.00547
AFIX  43
H2    2    0.293043    0.854777    0.183095    11.00000   -1.20000
AFIX   0
C3    1    0.331325    0.722153    0.042523    11.00000    0.03633    0.03223 =
         0.02090    0.00940    0.00577    0.00372
AFIX  43
H3    2    0.300068    0.844853   -0.014666    11.00000   -1.20000
AFIX   0
C4    1    0.381133    0.538240    0.008794    11.00000    0.03498    0.03826 =
         0.02038    0.00368    0.01164   -0.00222
AFIX  43
H4    2    0.384594    0.536881   -0.071085    11.00000   -1.20000
AFIX   0
C5    1    0.425751    0.356829    0.091734    11.00000    0.02884    0.04032 =
         0.02361    0.00032    0.01376    0.00609
AFIX  43
H5    2    0.459453    0.229283    0.068518    11.00000   -1.20000
AFIX   0
C6    1    0.421399    0.360620    0.209461    11.00000    0.02025    0.02891 =
         0.02026    0.00266    0.00814    0.00716
AFIX  43
H6    2    0.452144    0.235424    0.266049    11.00000   -1.20000
AFIX   0
C7    1    0.367096    0.546431    0.373089    11.00000    0.01111    0.01181 =
         0.01535    0.00037    0.00177    0.00065
AFIX  13
H7    2    0.358570    0.742259    0.396801    11.00000   -1.20000
AFIX   0
C8    1    0.299108    0.365585    0.382522    11.00000    0.01214    0.01338 =
         0.01372   -0.00127    0.00374    0.00087
C9    1    0.500000    0.591924    0.500000    10.50000    0.01161    0.01374 =
         0.01332    0.00000    0.00108    0.00000
C10   1    0.164655    0.304296    0.320924    11.00000    0.01282    0.02002 =
         0.01962   -0.00101    0.00548   -0.00298
AFIX  23
H10A  2    0.162386    0.270566    0.403693    11.00000   -1.20000
H10B  2    0.167023    0.121486    0.282223    11.00000   -1.20000
AFIX   0
C11   1    0.094966    0.466093    0.253114    11.00000    0.01254    0.02810 =
         0.03744    0.00053    0.00456    0.00087
AFIX 137
H11A  2    0.098572    0.501921    0.172027    11.00000   -1.50000
H11B  2    0.092640    0.644368    0.293450    11.00000   -1.50000
H11C  2    0.048271    0.357429    0.249674    11.00000   -1.50000
AFIX   0
O12   4    0.305741    0.148230    0.436930    11.00000    0.01780    0.01470 =
         0.02626    0.00403    0.00608    0.00145
O13   4    0.232037    0.472594    0.320474    11.00000    0.01050    0.01848 =
         0.01995    0.00359    0.00298    0.00017
O14   4    0.500000    0.851365    0.500000    10.50000    0.01604    0.01044 =
         0.02557    0.00000    0.00115    0.00000
N15   3    0.435221    0.435133    0.456598    11.00000    0.01208    0.01007 =
         0.01875    0.00084   -0.00154   -0.00027
H15   2    0.441171    0.263374    0.463534    11.00000   -1.20000

HKLF 4


REM  20220905_SM_100K_FDZ520_B_0m_a.res in C2
REM wR2 = 0.0936, GooF = S = 1.116, Restrained GooF = 1.116 for all data
REM R1 = 0.0349 for 3516 Fo > 4sig(Fo) and 0.0378 for all 3709 data
REM 132 parameters refined using 1 restraints

END

WGHT      0.0613      0.1237

REM Highest difference peak  0.342,  deepest hole -0.237,  1-sigma level  0.063
Q1    1   0.1278  0.3803  0.2857  11.00000  0.05    0.34
Q2    1   0.3505  0.6366  0.2061  11.00000  0.05    0.34
Q3    1   0.3341  0.4601  0.3775  11.00000  0.05    0.33
Q4    1   0.3667  0.5429  0.3084  11.00000  0.05    0.32
Q5    1   0.3269  0.7217  0.1082  11.00000  0.05    0.32
Q6    1   0.3937  0.4429  0.2186  11.00000  0.05    0.32
Q7    1   0.2965  0.2298  0.3907  11.00000  0.05    0.30
Q8    1   0.4034  0.4481  0.0585  11.00000  0.05    0.29
Q9    1   0.4300  0.3695  0.1541  11.00000  0.05    0.29
Q10   1   0.4655  0.5109  0.4784  11.00000  0.05    0.29
Q11   1   0.5000  0.7372  0.5000  10.50000  0.05    0.29
Q12   1   0.3568  0.6518  0.0093  11.00000  0.05    0.28
Q13   1   0.4017  0.4918  0.4291  11.00000  0.05    0.26
Q14   1   0.3568  0.6761  0.3791  11.00000  0.05    0.24
Q15   1   0.2626  0.4098  0.3447  11.00000  0.05    0.22
Q16   1   0.1698  0.2587  0.3790  11.00000  0.05    0.21
Q17   1   0.5000  0.7763  0.0000  10.50000  0.05    0.19
Q18   1   0.2062  0.4194  0.3177  11.00000  0.05    0.18
Q19   1   0.2373  0.5414  0.2796  11.00000  0.05    0.18
Q20   1   0.3038  0.0908  0.3858  11.00000  0.05    0.18
;
_shelx_res_checksum              21391
_shelx_hkl_file                  
;
   2   0   0    1.40    0.90
   2   0   0    1.80    1.30
   2   0   0    0.70    1.70
   2   0   0    0.40    0.80
   2   0   0    0.70    1.20
   2   0   0    0.20    1.30
   2   0   0    1.10    0.80
   2   0   0    0.40    1.30
  -2   0   0    0.60    1.20
  -2   0   0   -1.40    1.40
  -2   0   0   -1.30    1.50
   4   0   0 4665.63  191.58
  -4   0   0 5426.06  208.18
   6   0   0   46.00    4.60
   6   0   0   50.49    8.10
   6   0   0   43.80    3.90
   6   0   0   43.20    4.80
   6   0   0   44.60    5.60
   6   0   0   51.69    4.50
   6   0   0   55.59    6.40
   6   0   0   46.00    6.30
  -6   0   0   41.90    4.90
  -6   0   0   51.69    6.00
  -6   0   0   47.60    3.90
  -6   0   0   49.00    5.90
  -6   0   0   46.60    5.50
  -6   0   0   48.20    6.60
  -6   0   0   38.00    4.00
  -6   0   0   52.19    5.60
  -6   0   0   50.49    4.90
  -6   0   0   38.80    5.50
  -6   0   0   52.79    6.20
  -6   0   0   48.60    3.90
  -6   0   0   50.89    6.80
  -6   0   0   58.29    6.80
   6   0   0   41.30    4.40
   6   0   0   43.00    3.90
   6   0   0   33.20    4.70
   6   0   0   51.09    6.70
   6   0   0   39.10    5.50
   6   0   0   44.00    6.30
   6   0   0   36.20    4.80
   6   0   0   41.50    3.80
   6   0   0   54.99    5.30
   8   0   0  671.13   24.80
   8   0   0  694.93   23.70
   8   0   0  680.53   24.50
   8   0   0  689.43   22.70
   8   0   0  685.53   21.50
   8   0   0  687.83   23.40
   8   0   0  701.13   22.40
   8   0   0  665.33   24.50
  -8   0   0  703.63   24.20
  -8   0   0  687.03   21.80
  -8   0   0  682.73   24.90
  -8   0   0  676.73   24.30
  -8   0   0  707.93   25.00
  -8   0   0  723.53   23.70
   8   0   0  722.63   24.10
  -8   0   0  673.93   23.70
  -8   0   0  723.13   25.20
   8   0   0  651.53   22.40
  -8   0   0  701.83   24.80
  -8   0   0  675.93   24.40
   8   0   0  681.13   24.60
  -8   0   0  694.03   23.90
   8   0   0  710.93   26.10
  -8   0   0  702.33   25.00
   8   0   0  732.33   26.40
   8   0   0  724.43   22.70
   8   0   0  709.23   25.10
   8   0   0  691.83   21.80
  -8   0   0  657.53   21.60
  -8   0   0  691.93   23.00
  10   0   0  350.26   16.30
  10   0   0  330.07   17.40
  10   0   0  327.47   13.10
  10   0   0  320.37   13.00
  10   0   0  337.47   15.00
 -10   0   0  318.27   15.70
 -10   0   0  299.27   17.70
  10   0   0  321.17   14.20
  10   0   0  308.67   12.10
  10   0   0  347.37   14.80
  10   0   0  312.77   12.70
  10   0   0  343.27   16.10
 -10   0   0  318.97   13.60
 -10   0   0  303.67   15.10
 -10   0   0  320.57   15.80
  10   0   0  315.07   16.30
 -10   0   0  310.97   14.50
 -10   0   0  356.66   15.80
 -10   0   0  323.47   12.10
 -10   0   0  345.27   15.80
 -10   0   0  304.47   15.40
 -10   0   0  321.57   15.80
 -10   0   0  321.87   14.70
 -10   0   0  344.47   14.00
  10   0   0  330.87   13.60
 -10   0   0  343.67   14.40
  10   0   0  317.67   11.80
  10   0   0  316.37   13.20
  10   0   0  326.97   18.20
  10   0   0  321.57   16.00
  10   0   0  305.57   15.00
  12   0   0  383.76   17.10
  12   0   0  390.26   15.80
  12   0   0  397.36   16.00
 -12   0   0  402.56   17.40
  12   0   0  388.96   18.60
 -12   0   0  399.06   19.20
 -12   0   0  410.46   19.50
 -12   0   0  389.66   17.20
 -12   0   0  426.96   17.10
 -12   0   0  400.46   16.50
  12   0   0  400.96   14.60
  12   0   0  411.56   19.40
  12   0   0  427.16   20.90
 -12   0   0  403.66   18.80
 -12   0   0  372.56   18.70
 -12   0   0  441.26   26.80
 -12   0   0  406.96   17.90
  12   0   0  402.86   16.40
  12   0   0  421.56   19.10
  12   0   0  412.56   14.90
 -12   0   0  411.96   20.30
 -12   0   0  405.46   21.70
  12   0   0  434.06   21.80
  12   0   0  400.16   18.30
  12   0   0  426.06   21.10
 -12   0   0  393.76   18.10
 -12   0   0  391.76   14.70
  12   0   0  405.06   16.40
  12   0   0  427.66   19.40
  12   0   0  396.36   18.10
  12   0   0  408.06   14.40
  14   0   0  267.27   15.00
 -14   0   0  263.17   14.00
  14   0   0  288.97   13.10
 -14   0   0  275.17   14.90
 -14   0   0  255.57   16.60
 -14   0   0  264.57   14.90
 -14   0   0  240.68   16.50
 -14   0   0  260.87   16.90
  14   0   0  257.97   11.70
  14   0   0  249.08   13.30
  14   0   0  249.88   16.70
  14   0   0  237.88   10.70
  14   0   0  268.67   14.50
  14   0   0  284.97   13.60
  14   0   0  242.28   17.00
  14   0   0  262.27   11.30
  14   0   0  262.17   16.30
  14   0   0  241.78   18.20
  14   0   0  251.87   19.20
 -14   0   0  249.28   11.30
 -14   0   0  253.97   17.80
 -14   0   0  289.97   17.10
  14   0   0  254.57   15.90
  14   0   0  251.67   13.00
 -14   0   0  251.67   15.00
 -14   0   0  240.38   15.90
 -14   0   0  282.77   16.50
 -16   0   0  563.14   24.50
  16   0   0  564.24   21.90
 -16   0   0  567.74   20.20
 -16   0   0  559.14   26.30
 -16   0   0  584.04   26.60
 -16   0   0  551.64   27.50
 -16   0   0  529.75   24.20
 -16   0   0  602.24   23.60
 -16   0   0  559.24   24.30
 -16   0   0  541.85   26.60
  16   0   0  549.35   29.50
  16   0   0  557.14   22.90
 -16   0   0  563.24   26.10
  16   0   0  534.75   26.20
  16   0   0  551.94   19.90
  16   0   0  639.74   28.60
  16   0   0  517.85   22.10
  16   0   0  606.94   25.90
  16   0   0  561.44   26.20
  16   0   0  557.44   26.50
  16   0   0  599.14   25.70
  16   0   0  603.34   27.80
  16   0   0  556.64   20.30
  16   0   0  551.44   19.50
  16   0   0  529.55   23.80
  16   0   0  585.84   21.20
 -16   0   0  560.74   25.60
 -16   0   0  578.74   27.10
 -18   0   0   23.60    7.90
 -18   0   0   10.70    7.50
  18   0   0   12.90    7.40
  18   0   0    8.40    5.80
 -18   0   0   11.50    9.20
 -18   0   0   15.00    6.80
  18   0   0   15.00    9.80
 -18   0   0   10.80    6.50
  18   0   0    8.50    7.20
  18   0   0    6.40   10.20
  18   0   0   10.40    4.20
 -18   0   0    4.50    9.40
 -18   0   0   13.50    8.40
 -18   0   0    2.50    7.80
  18   0   0    9.70    4.00
  18   0   0   18.60   11.90
 -18   0   0    1.20    8.50
  18   0   0   -4.50   10.30
 -18   0   0    4.20    5.60
  18   0   0   13.30    8.40
  18   0   0   -1.20    9.00
  18   0   0    7.80    8.60
 -18   0   0    8.10    8.50
  18   0   0    6.40    7.90
  18   0   0   14.50    6.30
  18   0   0    2.70    5.90
  18   0   0   14.50    4.90
 -18   0   0   11.70    8.70
 -18   0   0   15.30    4.60
 -18   0   0    7.80    9.30
  18   0   0    5.30    4.10
  20   0   0   93.89   12.30
  20   0   0  101.29   13.50
  20   0   0   77.39    7.00
  20   0   0   91.29   17.00
 -20   0   0  111.49   13.00
 -20   0   0   74.09   12.60
 -20   0   0   97.69   12.80
  20   0   0  103.69   11.20
 -20   0   0   89.69   11.20
  20   0   0   88.79   14.00
  20   0   0  101.79   16.40
 -20   0   0   92.59    8.40
 -20   0   0   80.29   14.10
 -20   0   0  105.89   16.10
 -20   0   0  119.69   25.10
 -20   0   0  111.99   11.70
  20   0   0  113.09   12.10
  20   0   0   88.59   13.70
  20   0   0   83.59   13.50
  20   0   0   97.29   16.90
  20   0   0   84.99    6.90
 -20   0   0  105.99   15.20
 -20   0   0   82.39   14.50
 -20   0   0   83.79   12.80
  20   0   0  106.49   14.20
  20   0   0   85.59    9.70
  20   0   0   68.99   13.90
 -22   0   0    8.30    7.50
  22   0   0    6.30   10.30
  22   0   0   16.00   14.20
 -22   0   0   26.70    9.80
  22   0   0   11.30    7.80
 -22   0   0    8.70    6.80
 -22   0   0    2.80    8.90
 -22   0   0   11.10    7.90
 -22   0   0    3.80   11.60
 -22   0   0   23.70   10.40
  22   0   0   16.70    8.20
  22   0   0   20.50   13.10
  22   0   0    5.10   12.40
 -22   0   0   10.10    9.10
 -22   0   0    7.70    4.70
  22   0   0   10.20    5.90
  22   0   0   11.20    7.50
  22   0   0   10.60   10.20
 -22   0   0    8.60   11.70
  22   0   0   11.10   12.40
 -22   0   0    9.30   13.10
 -22   0   0   21.90   11.20
  22   0   0   -7.10   10.10
 -22   0   0    8.90   12.00
  22   0   0    9.10   11.00
 -24   0   0   89.99   16.40
 -24   0   0  116.89   18.40
 -24   0   0  111.09   15.80
  24   0   0  105.89   17.20
  24   0   0   97.79   18.50
 -24   0   0   79.59   11.90
 -24   0   0   98.59   18.10
  24   0   0   76.79   12.20
  24   0   0  110.69   17.30
  24   0   0  106.79   12.70
  24   0   0  113.29   20.30
  24   0   0   74.49   16.40
 -24   0   0   87.99   16.30
  24   0   0  118.69   18.70
 -24   0   0   72.79   16.00
 -24   0   0   90.39   15.80
 -24   0   0  108.69   14.40
  24   0   0  106.99   17.10
 -24   0   0  107.59   20.00
 -24   0   0  104.89   12.30
  24   0   0  100.09   20.20
  26   0   0    0.30   13.70
  26   0   0   11.00   14.50
 -26   0   0  -13.00   12.10
 -26   0   0   14.40   12.50
 -26   0   0   13.60   10.90
 -26   0   0    2.20    8.80
  26   0   0   13.20   15.00
  26   0   0   10.90   13.90
 -26   0   0    7.50   11.30
 -26   0   0   -9.50   12.90
 -26   0   0   38.00   20.10
  26   0   0   10.90   15.30
  26   0   0    4.90    9.00
 -26   0   0    5.50    8.30
 -26   0   0   22.20   13.80
  26   0   0   30.50   18.00
  26   0   0    2.60   11.40
  26   0   0   26.90   12.90
 -26   0   0  -12.70   14.90
  -1  -1   0 3839.12  110.69
   1  -1   0 3931.71  111.49
  -1  -1   0 4055.39  111.09
   1  -1   0 4035.80  110.59
   1  -1   0 3887.61  110.89
   1  -1   0 3806.12  110.59
   1   1   0 3912.01  110.09
  -1   1   0 3683.63  110.09
  -1   1   0 3996.00  111.69
   1   1   0 3786.12  111.19
   1   1   0 3960.60  111.19
   3  -1   0 2247.48   64.09
  -3  -1   0 1993.00   66.19
  -3  -1   0 2308.77   64.89
   3  -1   0 2102.19   62.79
   3  -1   0 2063.49   63.19
  -3  -1   0 2306.67   63.69
  -3  -1   0 2271.57   63.49
   3  -1   0 2281.67   65.49
   3  -1   0 2233.18   63.59
  -3  -1   0 2290.47   63.99
   3  -1   0 2141.99   63.49
  -3  -1   0 2255.37   64.09
  -3  -1   0 2284.87   63.99
  -3  -1   0 2163.08   66.19
  -3  -1   0 2246.28   63.99
  -3  -1   0 2112.39   64.19
  -3  -1   0 2184.58   64.29
  -3  -1   0 2177.78   63.19
   3  -1   0 2255.57   63.99
   3  -1   0 2335.07   65.19
   3  -1   0 2221.38   64.89
   3  -1   0 2253.37   64.09
  -3  -1   0 2350.36   65.49
   3  -1   0 2293.97   65.59
   3  -1   0 2279.27   63.29
   3  -1   0 2223.38   63.89
   3  -1   0 2167.48   64.19
   3  -1   0 2059.39   63.49
   3  -1   0 2149.98   63.09
   3  -1   0 2293.87   64.59
   3  -1   0 2157.58   65.19
   3  -1   0 2117.59   64.29
   3  -1   0 2205.08   64.19
  -3  -1   0 2237.48   64.69
  -3  -1   0 2105.09   63.09
  -3  -1   0 2275.77   64.19
   3   1   0 2135.69   63.19
   3   1   0 2207.08   64.69
   3   1   0 2293.87   69.39
   3   1   0 2324.57   64.79
  -3   1   0 2339.27   63.99
  -3   1   0 2231.38   63.59
  -3   1   0 2215.28   64.09
  -3   1   0 2245.78   65.29
  -3   1   0 2330.67   64.29
   3   1   0 2172.58   63.39
  -3   1   0 2129.09   65.69
   3   1   0 2284.37   63.79
  -3   1   0 2153.48   65.79
   3   1   0 2167.58   66.29
  -3   1   0 2254.67   63.99
  -3   1   0 2147.39   64.79
   3   1   0 2380.76   70.49
  -3   1   0 2293.87   64.69
   3   1   0 2142.19   63.39
   3   1   0 2219.98   64.59
   3   1   0 2156.68   65.39
  -3   1   0 2205.58   64.49
  -3   1   0 2123.39   64.19
  -3   1   0 2052.49   63.99
  -3   1   0 2164.68   64.39
   3   1   0 2248.38   63.99
  -3   1   0 2117.99   63.89
   3   1   0 2270.47   64.99
   3   1   0 2230.08   66.49
   3   1   0 2238.48   64.49
   3   1   0 2271.67   64.09
  -3   1   0 2275.17   65.29
  -3   1   0 2203.88   62.79
  -5  -1   0 4324.87  123.79
   5  -1   0 4103.09  121.19
  -5  -1   0 4302.17  122.59
   5  -1   0 4095.29  122.69
  -5   1   0 4331.07  122.69
   5   1   0 4400.26  123.39
  -5   1   0 4431.16  123.19
   5   1   0 4300.57  122.79
  -7  -1   0 7840.02  352.16
   7  -1   0 9948.80  391.96
  -7   1   0 9999.00  397.36
   9  -1   0  357.06   16.10
   9  -1   0  358.26   14.80
  -9  -1   0  368.56   15.30
   9  -1   0  370.06   14.30
   9  -1   0  373.36   15.10
   9  -1   0  341.97   16.20
   9  -1   0  332.47   13.20
  -9  -1   0  391.16   16.40
  -9  -1   0  340.17   16.20
   9  -1   0  358.46   15.30
  -9  -1   0  397.66   17.70
   9  -1   0  345.77   14.10
  -9  -1   0  368.86   16.10
  -9  -1   0  362.46   16.20
   9  -1   0  362.56   16.30
  -9  -1   0  358.66   16.40
  -9  -1   0  369.26   14.50
  -9  -1   0  371.16   14.20
  -9  -1   0  375.56   15.40
   9  -1   0  361.36   15.90
  -9  -1   0  360.46   14.00
   9  -1   0  346.87   13.20
   9  -1   0  359.36   15.10
   9  -1   0  350.56   15.50
  -9  -1   0  337.87   14.10
   9  -1   0  334.27   19.90
   9  -1   0  364.66   16.60
  -9  -1   0  365.86   16.50
   9  -1   0  399.96   15.00
   9  -1   0  344.67   17.70
  -9  -1   0  363.06   15.60
   9   1   0  355.76   13.90
   9   1   0  360.16   16.90
   9   1   0  379.96   18.30
   9   1   0  308.57   22.50
   9   1   0  334.47   14.60
  -9   1   0  351.66   16.60
  -9   1   0  358.66   14.80
   9   1   0  363.46   16.30
  -9   1   0  385.06   17.10
   9   1   0  357.46   16.50
   9   1   0  377.76   16.10
   9   1   0  349.27   17.10
   9   1   0  353.66   14.40
   9   1   0  358.26   16.20
   9   1   0  356.66   14.00
  -9   1   0  361.96   17.30
  -9   1   0  357.96   12.90
  -9   1   0  364.26   16.00
  -9   1   0  343.07   15.20
  -9   1   0  346.67   14.60
   9   1   0  359.46   15.60
  -9   1   0  364.06   14.10
  -9   1   0  342.37   16.60
  -9   1   0  375.36   13.00
   9   1   0  358.86   14.90
   9   1   0  351.16   16.10
  -9   1   0  383.56   17.30
   9   1   0  386.16   15.30
  -9   1   0  355.56   17.30
   9   1   0  365.56   16.90
  -9   1   0  401.66   18.10
  -9   1   0  348.67   16.10
 -11  -1   0  144.79   10.90
  11  -1   0  174.88    9.90
 -11  -1   0  159.38   12.00
  11  -1   0  150.28    9.50
  11  -1   0  155.88   12.00
  11  -1   0  159.68   11.50
 -11  -1   0  164.38   13.00
  11  -1   0  151.88    8.30
  11  -1   0  167.68    8.80
 -11  -1   0  164.88    7.80
  11  -1   0  156.88   11.10
 -11  -1   0  161.48    9.60
 -11  -1   0  167.78   10.40
 -11  -1   0  164.98   10.10
  11  -1   0  172.38   11.70
  11  -1   0  159.48   13.80
 -11  -1   0  178.08   11.40
 -11  -1   0  154.68   10.60
  11  -1   0  166.18   12.40
  11  -1   0  178.38   10.40
 -11  -1   0  180.28    9.60
  11  -1   0  150.18    9.80
  11  -1   0  156.58    9.60
 -11  -1   0  159.48   11.50
 -11  -1   0  165.88   11.50
 -11  -1   0  168.18   12.20
  11  -1   0  158.58   10.50
 -11  -1   0  162.08    9.80
 -11  -1   0  148.59   12.50
  11  -1   0  167.18   15.20
 -11   1   0  160.48   12.10
 -11   1   0  176.88   13.10
  11   1   0  161.98    9.90
 -11   1   0  152.48   12.20
 -11   1   0  174.08    8.10
 -11   1   0  155.98   11.70
 -11   1   0  144.79   12.20
  11   1   0  167.18   11.00
  11   1   0  152.48    9.50
 -11   1   0  144.99   10.70
 -11   1   0  155.28    9.50
 -11   1   0  152.88   10.80
  11   1   0  167.18   13.60
 -11   1   0  156.18   14.20
 -11   1   0  149.39    9.90
  11   1   0  150.88   12.00
 -11   1   0  148.99    8.00
  11   1   0  160.58    9.30
  11   1   0  150.18   12.30
  11   1   0  142.69   10.90
 -11   1   0  156.18    7.70
  11   1   0  141.99   12.20
  11   1   0  163.08    9.30
 -11   1   0  166.38   12.20
 -11   1   0  147.19   11.90
  11   1   0  160.38   12.20
  11   1   0  172.38    9.50
  11   1   0  161.98   11.70
  11   1   0  166.78   12.60
  11   1   0  139.59   12.60
  11   1   0  169.38   10.10
 -11   1   0  167.58    7.90
  13  -1   0  268.97   14.40
  13  -1   0  291.47   14.60
  13  -1   0  286.37   16.00
  13  -1   0  282.57   16.20
 -13  -1   0  277.47   16.20
  13  -1   0  291.47   15.70
  13  -1   0  273.27   14.20
 -13  -1   0  286.27   13.90
  13  -1   0  288.97   17.00
 -13  -1   0  271.57   16.60
  13  -1   0  282.87   17.10
  13  -1   0  261.57   13.40
  13  -1   0  280.87   11.90
  13  -1   0  298.87   13.00
  13  -1   0  237.18   20.50
  13  -1   0  253.77   13.30
 -13  -1   0  269.37   15.00
 -13  -1   0  283.37   16.70
  13  -1   0  267.07   18.20
 -13  -1   0  287.37   13.50
  13  -1   0  265.57   16.20
 -13  -1   0  292.77   16.90
 -13  -1   0  259.87   16.70
 -13  -1   0  270.87   11.20
 -13  -1   0  282.97   13.60
 -13  -1   0  253.27   14.10
 -13  -1   0  294.77   15.90
  13  -1   0  256.27   14.70
  13  -1   0  276.47   11.70
 -13  -1   0  281.97   16.60
 -13   1   0  267.87   16.50
 -13   1   0  286.27   16.30
  13   1   0  270.67   17.00
 -13   1   0  291.67   16.70
  13   1   0  244.78   13.00
  13   1   0  308.07   13.70
  13   1   0  244.08   16.40
  13   1   0  284.97   16.80
 -13   1   0  284.87   13.20
 -13   1   0  250.07   16.40
 -13   1   0  278.87   17.10
  13   1   0  296.27   16.40
  13   1   0  288.87   16.10
  13   1   0  269.17   12.90
  13   1   0  264.67   17.10
  13   1   0  292.57   18.60
 -13   1   0  283.07   16.80
 -13   1   0  272.27   16.00
 -13   1   0  271.97   16.60
 -13   1   0  279.07   11.00
  13   1   0  286.97   16.30
 -13   1   0  279.67   17.00
 -13   1   0  284.57   16.00
  13   1   0  249.48   12.80
 -13   1   0  274.47   11.40
  13   1   0  253.97   16.80
  13   1   0  253.67   13.50
  13   1   0  261.87   14.80
  15  -1   0 2283.87   70.99
  15  -1   0 2365.46   76.89
  15  -1   0 2322.17   73.39
 -15  -1   0 2338.17   74.09
 -15  -1   0 2354.56   75.09
  15  -1   0 2217.28   74.19
  15  -1   0 2285.27   71.19
  15  -1   0 2211.58   67.69
  15  -1   0 2292.87   73.09
 -15  -1   0 2330.87   75.29
  15  -1   0 2262.57   73.09
 -15  -1   0 2163.18   67.19
 -15  -1   0 2313.97   73.49
 -15  -1   0 2313.17   75.09
 -15  -1   0 2274.67   70.89
  15  -1   0 2128.19   67.29
  15  -1   0 2222.58   69.69
  15  -1   0 2299.57   73.29
 -15  -1   0 2268.17   70.29
 -15  -1   0 2307.67   72.39
  15  -1   0 2333.77   74.49
  15  -1   0 2282.67   74.69
 -15  -1   0 2378.46   74.59
 -15  -1   0 2378.26   71.89
 -15  -1   0 2342.07   72.99
  15  -1   0 2247.98   69.29
 -15  -1   0 2345.07   70.39
  15  -1   0 2277.27   70.99
 -15  -1   0 2276.97   73.89
  15   1   0 2302.77   69.49
 -15   1   0 2220.98   74.19
  15   1   0 2214.28   68.99
 -15   1   0 2217.28   74.89
  15   1   0 2274.97   69.89
  15   1   0 2331.97   76.19
 -15   1   0 2190.38   74.19
 -15   1   0 2302.77   72.89
  15   1   0 2458.35   76.29
  15   1   0 2278.47   69.59
  15   1   0 2310.87   72.29
  15   1   0 2223.08   73.69
  15   1   0 2370.76   74.39
  15   1   0 2415.66   77.19
  15   1   0 2247.88   71.49
 -15   1   0 2194.18   69.09
 -15   1   0 2339.47   75.09
 -15   1   0 2274.87   73.89
  15   1   0 2334.77   75.29
  15   1   0 2383.66   74.09
 -15   1   0 2094.29   66.99
 -15   1   0 2402.46   74.19
 -15   1   0 2275.57   72.79
 -15   1   0 2241.08   75.09
  15   1   0 2232.88   74.79
  15   1   0 2271.47   84.19
 -15   1   0 2229.78   66.69
  15   1   0 2194.38   69.69
 -15   1   0 2349.26   71.39
  15   1   0 2165.88   67.99
 -15   1   0 2415.66   73.79
 -17  -1   0  408.06   19.20
  17  -1   0  403.46   15.20
 -17  -1   0  439.16   20.70
  17  -1   0  407.36   19.40
 -17  -1   0  426.86   23.40
  17  -1   0  416.56   18.40
  17  -1   0  459.15   23.00
 -17  -1   0  412.26   26.10
 -17  -1   0  418.76   24.30
  17  -1   0  448.06   23.20
  17  -1   0  414.06   22.80
 -17  -1   0  419.76   22.10
  17  -1   0  448.36   19.60
  17  -1   0  437.46   23.40
  17  -1   0  395.56   15.90
  17  -1   0  402.26   16.40
 -17  -1   0  391.46   19.20
  17  -1   0  418.96   20.20
 -17  -1   0  409.36   19.90
 -17  -1   0  390.86   22.30
  17  -1   0  412.76   23.00
 -17  -1   0  422.96   21.80
 -17  -1   0  403.56   15.80
 -17  -1   0  427.76   22.00
  17  -1   0  436.66   21.10
 -17  -1   0  386.26   22.30
  17  -1   0  400.96   26.30
  17  -1   0  448.76   24.30
 -17  -1   0  431.46   24.80
  17   1   0  421.76   23.90
  17   1   0  444.46   24.90
 -17   1   0  417.36   20.30
 -17   1   0  389.16   17.80
 -17   1   0  439.36   23.70
 -17   1   0  425.96   23.30
  17   1   0  437.56   20.70
  17   1   0  409.46   25.70
  17   1   0  431.96   23.10
  17   1   0  402.36   18.00
  17   1   0  412.16   17.90
 -17   1   0  443.26   22.60
  17   1   0  416.76   23.30
 -17   1   0  425.96   23.90
 -17   1   0  387.56   15.60
 -17   1   0  370.56   22.40
  17   1   0  421.96   22.60
 -17   1   0  409.26   21.70
 -17   1   0  446.56   25.40
  17   1   0  423.76   19.30
  17   1   0  418.86   18.50
  17   1   0  434.76   25.50
  17   1   0  409.56   25.90
 -17   1   0  442.26   24.40
  17   1   0  405.66   17.70
  17   1   0  418.56   21.50
 -17   1   0  444.56   23.80
 -17   1   0  423.36   22.80
  19  -1   0  117.49   16.50
 -19  -1   0  142.19   16.30
  19  -1   0  126.39   15.30
  19  -1   0  168.18   16.30
 -19  -1   0  127.09   12.50
  19  -1   0  170.18   17.70
  19  -1   0  144.09   15.80
 -19  -1   0  139.09   16.90
 -19  -1   0  132.19   12.80
 -19  -1   0  136.09   15.20
  19  -1   0   92.99   18.60
  19  -1   0  146.69   16.60
  19  -1   0  145.09   11.70
 -19  -1   0  105.39   14.00
  19  -1   0  157.18   19.00
  19  -1   0  132.79   13.40
  19  -1   0  117.69    8.10
 -19  -1   0  168.38   14.20
 -19  -1   0  158.68   19.40
 -19  -1   0  163.38   18.10
 -19  -1   0  128.79   14.60
  19  -1   0  134.89    9.10
 -19  -1   0  138.09   13.80
 -19  -1   0  149.29   15.40
  19  -1   0  140.69   13.00
 -19  -1   0  145.89   16.10
  19  -1   0  146.79   13.00
  19  -1   0  173.88   15.50
  19   1   0  165.08   16.50
 -19   1   0  161.38   16.50
 -19   1   0  159.58   17.90
  19   1   0  119.89   15.40
  19   1   0  121.09   12.40
 -19   1   0  188.98   17.90
  19   1   0  184.08   20.30
  19   1   0  168.68   17.60
  19   1   0  130.49   15.10
  19   1   0  147.89   13.70
  19   1   0  129.59   10.50
 -19   1   0  140.09   16.90
 -19   1   0  158.98   16.60
  19   1   0  141.49   10.70
  19   1   0  149.79   16.00
  19   1   0  131.69   16.90
 -19   1   0  166.08   17.60
 -19   1   0  138.49   17.10
  19   1   0  131.39   11.00
  19   1   0  153.18   17.80
 -19   1   0  148.69   14.30
 -19   1   0  178.28   17.80
 -19   1   0  145.29   17.30
  19   1   0  131.49   12.40
  19   1   0  161.68   15.40
  19   1   0  167.28   19.80
 -19   1   0  178.98   19.10
 -21  -1   0  341.67   19.00
 -21  -1   0  352.96   19.70
  21  -1   0  364.36   19.70
 -21  -1   0  365.76   20.60
  21  -1   0  359.16   25.20
 -21  -1   0  370.66   21.00
 -21  -1   0  355.96   25.80
  21  -1   0  411.26   27.80
  21  -1   0  351.46   24.90
 -21  -1   0  355.56   26.50
  21  -1   0  323.57   22.00
  21  -1   0  300.47   25.00
 -21  -1   0  354.66   24.80
  21  -1   0  357.16   22.40
  21  -1   0  350.06   19.80
  21  -1   0  367.96   21.00
 -21  -1   0  353.96   23.00
 -21  -1   0  359.36   25.00
  21  -1   0  347.27   22.60
 -21  -1   0  348.77   22.40
 -21  -1   0  328.47   23.00
 -21  -1   0  379.66   23.80
  21  -1   0  329.67   17.20
  21  -1   0  304.67   16.80
 -21  -1   0  337.67   24.50
  21   1   0  324.57   22.80
  21   1   0  358.16   24.50
  21   1   0  365.96   20.20
 -21   1   0  359.16   21.10
  21   1   0  318.07   16.20
  21   1   0  339.77   16.10
 -21   1   0  353.66   22.90
  21   1   0  329.07   23.00
  21   1   0  355.56   27.00
 -21   1   0  338.37   19.70
 -21   1   0  338.57   24.20
 -21   1   0  311.57   24.30
 -21   1   0  365.56   30.20
 -21   1   0  400.46   25.60
 -21   1   0  350.46   27.20
  21   1   0  340.87   19.00
 -21   1   0  352.76   25.20
  21   1   0  344.67   13.80
 -21   1   0  374.76   22.50
 -21   1   0  361.86   16.90
 -21   1   0  338.37   24.80
  21   1   0  380.46   26.40
  21   1   0  330.07   27.30
  21   1   0  326.67   15.80
  21   1   0  329.67   34.60
  21   1   0  351.66   27.40
  23  -1   0  330.07   25.10
 -23  -1   0  282.67   19.90
 -23  -1   0  345.97   27.40
 -23  -1   0  301.37   23.70
  23  -1   0  352.86   26.40
 -23  -1   0  311.07   22.40
 -23  -1   0  305.77   24.80
 -23  -1   0  275.37   18.40
  23  -1   0  320.47   19.60
 -23  -1   0  322.17   20.60
 -23  -1   0  275.97   17.30
 -23  -1   0  308.07   23.40
  23  -1   0  353.66   23.60
  23  -1   0  341.87   27.90
 -23  -1   0  304.37   19.30
  23  -1   0  323.17   25.30
  23  -1   0  312.97   20.30
  23  -1   0  321.47   26.20
 -23  -1   0  331.27   28.20
 -23  -1   0  303.87   24.80
  23   1   0  328.67   25.00
  23   1   0  340.27   23.40
 -23   1   0  341.37   27.50
 -23   1   0  307.07   24.70
 -23   1   0  343.17   26.90
  23   1   0  312.07   18.90
 -23   1   0  346.47   26.20
 -23   1   0  311.57   20.50
 -23   1   0  319.27   19.40
  23   1   0  302.17   22.60
  23   1   0  353.56   25.60
 -23   1   0  287.37   18.10
  23   1   0  271.77   27.50
 -23   1   0  305.47   23.10
  23   1   0  337.17   28.90
  23   1   0  303.77   28.10
  23   1   0  299.67   18.80
  23   1   0  298.37   25.30
  23   1   0  246.58   26.20
 -23   1   0  301.07   23.60
 -23   1   0  302.37   15.80
 -23   1   0  319.37   25.40
  25  -1   0    9.60   12.50
  25  -1   0    2.80   11.90
  25  -1   0    5.30   13.70
  25  -1   0    1.00    9.70
 -25  -1   0    6.30   10.60
 -25  -1   0   14.80   11.50
 -25  -1   0   -4.90    7.10
  25  -1   0   -3.70   10.70
 -25  -1   0   -4.90    8.10
 -25  -1   0    0.00    8.80
 -25  -1   0    9.60   10.50
  25  -1   0   -6.30   13.70
  25  -1   0   13.80   14.60
  25  -1   0    6.40    8.50
  25  -1   0   13.80   16.70
 -25  -1   0   -0.90    8.40
 -25  -1   0   16.10   13.30
 -25  -1   0   11.70    9.20
 -25  -1   0   24.70   16.90
  25  -1   0    2.40   14.20
 -25  -1   0   13.30   12.50
 -25  -1   0   10.40    7.30
 -25  -1   0   15.10   11.90
 -25   1   0    0.10    7.90
 -25   1   0   13.20   11.50
  25   1   0    1.50   14.40
 -25   1   0   11.40   14.80
  25   1   0    2.60   13.40
 -25   1   0   11.20   17.40
 -25   1   0   40.00   16.10
  25   1   0    5.90   10.00
 -25   1   0  -12.80   11.10
 -25   1   0   12.10   12.10
  25   1   0    9.30   10.70
 -25   1   0   10.10    8.10
 -25   1   0   13.70   11.00
 -25   1   0   13.40   12.90
  25   1   0    0.50   14.30
 -25   1   0    4.00   12.60
 -25   1   0   -3.70   10.40
  25   1   0    5.30   14.50
  25   1   0    6.60   15.00
  25   1   0   -6.70   24.50
  25   1   0    3.20   10.40
   0  -2   0 1479.05   49.99
   0  -2   0 1564.74   45.90
   0  -2   0 1542.65   47.50
   0  -2   0 1615.94   46.70
   0  -2   0 1580.04   45.80
   0  -2   0 1535.85   48.80
   0  -2   0 1602.74   47.90
   0  -2   0 1624.34   48.30
   0  -2   0 1600.04   48.70
   0  -2   0 1585.04   49.40
   0  -2   0 1547.95   48.50
   0  -2   0 1521.95   46.00
   0  -2   0 1495.65   48.40
   0  -2   0 1613.44   47.90
   0  -2   0 1486.25   47.40
   0   2   0 1564.44   46.10
   0   2   0 1512.65   46.40
   0   2   0 1549.54   47.50
   0   2   0 1594.84   48.70
   0   2   0 1452.25   51.39
   0   2   0 1474.75   48.20
   0   2   0 1559.34   48.70
   0   2   0 1496.55   47.90
   0   2   0 1504.15   46.70
   0   2   0 1537.35   48.50
   0   2   0 1534.05   45.90
   0   2   0 1585.24   48.40
   0   2   0 1539.85   46.40
   0   2   0 1563.14   49.30
   0   2   0 1603.94   49.00
   0   2   0 1546.75   46.40
   2  -2   0  963.40   33.40
   2  -2   0 1041.40   32.90
  -2  -2   0 1033.40   33.50
   2  -2   0 1030.40   34.80
   2  -2   0 1038.20   31.70
   2  -2   0 1060.79   33.90
  -2  -2   0 1048.70   34.00
  -2  -2   0 1004.40   32.10
   2  -2   0 1019.00   34.60
   2  -2   0 1017.70   31.30
   2  -2   0 1006.90   32.90
   2  -2   0 1021.10   31.80
  -2  -2   0 1003.30   33.80
  -2  -2   0  968.30   32.80
  -2  -2   0  975.40   33.30
  -2  -2   0 1019.00   31.80
   2  -2   0 1061.29   33.20
  -2  -2   0 1009.50   37.30
   2  -2   0 1032.30   33.10
  -2  -2   0 1083.79   35.60
  -2  -2   0 1011.00   31.20
  -2  -2   0 1085.69   31.50
   2  -2   0 1049.49   31.60
  -2  -2   0  989.00   32.60
   2  -2   0  995.60   33.60
  -2  -2   0 1016.50   32.50
  -2  -2   0 1017.00   32.40
   2  -2   0  943.51   32.40
  -2   2   0 1044.80   34.50
  -2   2   0 1000.20   33.40
  -2   2   0 1027.00   34.60
   2   2   0 1010.80   32.10
  -2   2   0 1016.60   33.20
  -2   2   0 1027.30   33.80
  -2   2   0 1013.60   33.70
   2   2   0 1027.30   34.30
   2   2   0 1003.90   34.60
   2   2   0 1044.80   31.40
   2   2   0 1008.50   32.10
   2   2   0 1030.90   32.80
   2   2   0 1044.90   34.60
  -2   2   0  975.00   31.00
  -2   2   0 1007.00   31.90
   2   2   0  989.30   31.40
  -2   2   0 1005.00   30.60
  -2   2   0 1053.19   31.10
   2   2   0 1021.60   32.80
   2   2   0 1003.10   33.20
  -2   2   0  972.10   32.40
  -2   2   0  999.20   33.30
   2   2   0 1020.00   31.10
  -2   2   0  972.00   31.20
  -2   2   0  999.20   32.20
  -2   2   0 1016.00   33.80
   2   2   0  984.90   34.10
  -2   2   0 1008.60   32.20
  -2   2   0  968.50   32.00
  -2   2   0 1039.50   33.60
  -2   2   0 1038.70   31.00
   2   2   0 1019.10   34.00
   2   2   0 1000.90   32.20
  -4  -2   0  572.94   22.50
   4  -2   0  547.45   20.90
   4  -2   0  578.34   20.70
  -4  -2   0  600.64   22.50
  -4  -2   0  576.44   21.50
  -4  -2   0  599.04   20.50
  -4  -2   0  599.44   21.00
  -4  -2   0  606.24   20.20
   4  -2   0  586.64   23.60
  -4  -2   0  605.24   22.60
  -4  -2   0  607.84   21.60
  -4  -2   0  576.54   22.30
   4  -2   0  603.14   21.20
   4  -2   0  610.14   21.80
   4  -2   0  600.04   21.20
   4  -2   0  570.84   23.30
   4  -2   0  560.84   21.50
   4  -2   0  595.84   21.50
   4  -2   0  568.44   21.90
   4  -2   0  573.84   20.60
  -4  -2   0  581.74   20.20
  -4  -2   0  585.24   19.90
  -4  -2   0  591.54   21.50
  -4  -2   0  577.24   20.80
  -4  -2   0  592.24   20.70
  -4  -2   0  578.34   23.50
   4  -2   0  591.44   20.10
   4  -2   0  592.94   22.10
  -4  -2   0  564.34   20.00
  -4  -2   0  581.44   20.60
  -4   2   0  563.54   21.10
  -4   2   0  600.14   21.50
   4   2   0  626.14   23.10
   4   2   0  604.64   24.00
   4   2   0  559.24   19.70
  -4   2   0  596.04   22.10
   4   2   0  602.94   20.80
   4   2   0  577.04   22.30
   4   2   0  601.84   20.30
   4   2   0  590.44   19.70
  -4   2   0  592.14   20.70
   4   2   0  567.24   21.00
  -4   2   0  582.44   21.30
  -4   2   0  576.24   22.80
   4   2   0  572.74   21.30
   4   2   0  571.74   23.20
  -4   2   0  640.04   23.10
   4   2   0  608.44   23.50
  -4   2   0  590.64   19.10
  -4   2   0  610.24   22.00
  -4   2   0  618.94   21.60
  -4   2   0  579.04   18.70
  -4   2   0  572.94   21.00
  -4   2   0  606.14   22.60
   4   2   0  590.24   22.00
  -4   2   0  536.45   21.60
   4   2   0  571.94   25.50
   4   2   0  586.14   22.00
   4   2   0  549.35   22.80
  -4   2   0  523.85   19.90
  -4   2   0  597.54   23.10
   6  -2   0 5316.27  155.28
  -6  -2   0 5362.56  154.88
  -6  -2   0 5644.13  158.08
  -6  -2   0 5607.14  156.18
  -6  -2   0 5504.35  158.58
   6  -2   0 5632.44  156.98
  -6  -2   0 5526.35  156.98
  -6  -2   0 5302.57  156.28
   6  -2   0 5353.66  157.28
   6  -2   0 5705.83  156.88
  -6  -2   0 5656.73  158.48
  -6  -2   0 5414.36  157.78
  -6  -2   0 5389.56  159.08
  -6  -2   0 5443.06  157.18
   6  -2   0 5208.08  158.08
   6  -2   0 5421.46  155.88
  -6  -2   0 5542.85  156.58
   6  -2   0 5579.44  156.68
  -6  -2   0 5436.26  158.88
   6  -2   0 5115.09  156.68
   6  -2   0 5425.06  160.88
   6  -2   0 5450.75  157.68
   6  -2   0 5672.93  157.58
   6  -2   0 5437.96  159.28
   6  -2   0 5138.19  157.18
   6  -2   0 5500.15  156.48
   6  -2   0 5589.14  157.28
  -6   2   0 5411.06  158.18
   6   2   0 5472.45  157.88
  -6   2   0 5489.25  157.78
  -6   2   0 4929.21  157.08
  -6   2   0 5640.14  157.18
   6   2   0 5304.37  158.88
   6   2   0 5571.84  158.98
  -6   2   0 5693.03  159.28
   6   2   0 5299.67  159.88
   6   2   0 5452.45  158.08
  -6   2   0 5521.15  156.58
   6   2   0 5326.07  157.68
   6   2   0 5479.55  156.08
   6   2   0 5390.56  158.48
  -6   2   0 5589.34  158.98
  -6   2   0 5350.46  157.58
  -6   2   0 5612.54  159.48
   6   2   0 5314.57  157.58
   6   2   0 5412.46  157.18
  -6   2   0 5578.54  156.78
  -6   2   0 5577.04  156.38
   6   2   0 5512.65  159.58
  -6   2   0 5491.25  154.78
  -6   2   0 5738.53  155.78
  -8  -2   0 2988.80   90.39
   8  -2   0 2986.00   88.29
  -8  -2   0 2946.01   85.49
  -8  -2   0 2981.30   89.79
  -8  -2   0 2989.90   87.69
   8  -2   0 2915.51   91.99
  -8  -2   0 3058.39   89.59
   8  -2   0 2982.30   88.09
  -8  -2   0 3004.70   88.89
  -8  -2   0 2861.91   87.89
   8  -2   0 3004.00   87.09
   8  -2   0 2966.80   87.89
   8  -2   0 2825.22   85.69
   8  -2   0 2801.92   96.89
   8  -2   0 2950.70   90.39
  -8  -2   0 2966.20   88.09
   8  -2   0 2670.43   88.89
  -8  -2   0 2989.90   86.39
  -8  -2   0 2864.71   87.49
  -8  -2   0 2936.31   86.79
   8  -2   0 2975.00   87.19
  -8  -2   0 2891.71   89.99
   8  -2   0 2971.00   86.49
  -8  -2   0 2853.11   86.99
  -8  -2   0 3105.49   87.99
  -8  -2   0 3054.59   89.09
   8  -2   0 2897.61   86.99
   8  -2   0 2959.50   87.89
   8  -2   0 2967.40   88.29
  -8  -2   0 2966.80   86.29
  -8  -2   0 2856.01   85.39
   8  -2   0 2971.30   87.19
   8  -2   0 2896.91   84.69
  -8   2   0 2925.11   86.39
   8   2   0 2926.81   88.59
   8   2   0 2880.71   90.59
   8   2   0 2908.21   88.19
   8   2   0 2924.21   86.39
  -8   2   0 3015.90   89.49
   8   2   0 2881.91   90.29
  -8   2   0 3002.20   88.89
  -8   2   0 2786.62   87.49
   8   2   0 2894.41   89.09
   8   2   0 2975.70   87.89
   8   2   0 2958.40   87.39
   8   2   0 2945.21   89.19
   8   2   0 3005.80   88.59
  -8   2   0 3000.40   89.19
  -8   2   0 2919.91   89.99
  -8   2   0 2687.63   87.49
  -8   2   0 3177.78   86.99
  -8   2   0 3049.09   90.29
  -8   2   0 3029.40   87.19
   8   2   0 2973.30   90.69
   8   2   0 2817.22   86.39
   8   2   0 2967.60   91.09
  -8   2   0 3016.10   89.09
  -8   2   0 2989.10   88.59
   8   2   0 3039.80   90.49
  -8   2   0 3021.60   86.19
   8   2   0 2869.21   89.69
  -8   2   0 3010.00   87.89
  -8   2   0 2834.52   86.59
   8   2   0 2970.30   88.99
  -8   2   0 3011.40   85.49
  10  -2   0    6.80    5.80
  10  -2   0    8.90    5.10
 -10  -2   0   11.90    5.90
 -10  -2   0    1.60    6.90
 -10  -2   0    8.60    5.80
 -10  -2   0   16.40    4.90
 -10  -2   0   17.90    5.30
 -10  -2   0    8.80    3.80
 -10  -2   0    2.50    5.90
  10  -2   0    9.00    4.90
 -10  -2   0    0.30    6.00
 -10  -2   0   10.70    4.60
  10  -2   0   -0.60    8.00
  10  -2   0   11.60    5.40
  10  -2   0    9.50    5.60
  10  -2   0    9.20    5.60
 -10  -2   0   18.10    5.70
 -10  -2   0    7.80    4.90
 -10  -2   0    2.80    7.40
  10  -2   0    5.50    5.70
 -10  -2   0    8.90    5.40
  10  -2   0   11.70    3.90
  10  -2   0   18.50    5.20
 -10  -2   0   10.40    6.40
  10  -2   0   11.40    7.70
  10  -2   0    8.40    5.20
  10  -2   0   11.30    5.90
  10  -2   0    6.90    5.90
 -10  -2   0    6.80    3.80
  10   2   0    7.50    6.80
 -10   2   0   21.40    6.90
  10   2   0   10.90    6.80
  10   2   0   12.60    6.20
  10   2   0   10.80    5.80
  10   2   0    3.70    7.00
  10   2   0   14.80    6.40
 -10   2   0    5.90    3.60
  10   2   0    4.20    7.00
 -10   2   0    6.00    3.40
  10   2   0    2.80    4.30
  10   2   0   11.70    6.60
  10   2   0   11.70    6.70
 -10   2   0    1.70    4.00
 -10   2   0    8.60    6.00
 -10   2   0    1.80    6.10
 -10   2   0   14.70    5.80
 -10   2   0    1.00    5.40
 -10   2   0   19.40    6.90
 -10   2   0   12.50    6.70
 -10   2   0   10.00    4.70
 -10   2   0   15.90    9.60
  10   2   0   15.40    5.60
  10   2   0    4.30    5.60
  10   2   0    7.60    7.60
  10   2   0    7.80    4.10
 -10   2   0    4.70    4.10
  10   2   0   16.60    7.10
 -10   2   0   17.20    8.60
 -10   2   0    3.70    5.80
 -12  -2   0 1127.49   40.00
 -12  -2   0 1100.09   39.00
  12  -2   0 1109.19   37.90
  12  -2   0 1105.79   35.20
 -12  -2   0 1089.89   36.70
 -12  -2   0 1041.00   40.60
  12  -2   0 1061.99   38.90
  12  -2   0 1054.89   39.60
  12  -2   0 1102.99   37.60
  12  -2   0 1112.89   38.40
 -12  -2   0 1156.28   37.80
  12  -2   0 1007.00   33.70
  12  -2   0 1128.89   37.80
 -12  -2   0 1053.49   35.10
  12  -2   0 1119.59   42.10
  12  -2   0 1115.29   39.20
 -12  -2   0 1116.19   36.30
 -12  -2   0 1088.19   39.80
 -12  -2   0 1114.59   37.90
 -12  -2   0 1109.09   41.10
 -12  -2   0 1111.29   40.30
  12  -2   0 1085.09   37.00
  12  -2   0 1077.99   38.50
  12  -2   0 1077.79   37.00
  12  -2   0 1124.69   36.60
 -12  -2   0 1083.09   41.20
 -12  -2   0 1092.99   38.70
 -12  -2   0 1115.59   35.80
 -12   2   0 1054.69   34.30
  12   2   0 1073.99   39.30
 -12   2   0 1105.99   40.50
  12   2   0 1084.29   39.30
 -12   2   0 1109.29   41.00
 -12   2   0 1071.79   41.00
 -12   2   0 1090.29   38.80
 -12   2   0 1042.60   39.10
  12   2   0 1097.99   37.00
  12   2   0 1157.78   48.00
 -12   2   0 1063.59   40.10
  12   2   0 1034.10   40.50
 -12   2   0 1064.09   35.20
 -12   2   0 1086.49   40.10
  12   2   0 1150.28   39.00
  12   2   0 1115.29   41.10
 -12   2   0 1078.09   37.40
 -12   2   0 1122.19   37.90
  12   2   0 1061.99   39.80
 -12   2   0 1057.69   34.60
  12   2   0 1088.59   39.80
  12   2   0 1066.39   37.50
 -12   2   0 1128.49   41.00
  12   2   0 1095.89   35.30
  12   2   0 1075.09   41.20
  12   2   0 1120.39   41.70
 -12   2   0 1045.50   34.80
  12   2   0 1093.49   38.00
  12   2   0  997.90   40.90
  14  -2   0  370.46   20.10
 -14  -2   0  390.46   20.20
  14  -2   0  370.66   18.80
 -14  -2   0  421.06   21.70
 -14  -2   0  399.66   22.60
  14  -2   0  429.86   20.10
  14  -2   0  416.56   23.60
  14  -2   0  378.36   15.40
  14  -2   0  433.86   22.20
  14  -2   0  394.66   19.00
 -14  -2   0  423.76   21.30
  14  -2   0  365.26   19.00
 -14  -2   0  432.86   21.60
 -14  -2   0  384.06   21.60
  14  -2   0  395.96   19.40
 -14  -2   0  400.26   17.40
  14  -2   0  396.86   24.20
  14  -2   0  391.06   21.30
  14  -2   0  393.86   20.40
  14  -2   0  417.36   21.70
 -14  -2   0  396.76   20.70
 -14  -2   0  394.96   22.60
 -14  -2   0  420.46   21.60
  14  -2   0  401.06   21.10
 -14  -2   0  404.76   20.00
  14  -2   0  379.26   17.60
 -14  -2   0  405.36   18.90
 -14  -2   0  400.06   17.00
  14  -2   0  394.06   20.30
 -14  -2   0  404.16   17.70
  14   2   0  417.86   21.70
  14   2   0  441.06   21.90
  14   2   0  400.26   23.50
 -14   2   0  441.96   21.90
 -14   2   0  398.16   15.90
 -14   2   0  398.86   19.30
  14   2   0  388.86   22.10
 -14   2   0  391.16   22.30
  14   2   0  391.16   19.40
  14   2   0  380.96   19.70
  14   2   0  392.26   21.60
 -14   2   0  376.26   15.30
  14   2   0  393.16   16.40
  14   2   0  391.36   21.00
 -14   2   0  416.26   20.30
  14   2   0  388.86   18.70
 -14   2   0  398.46   22.10
 -14   2   0  379.56   16.00
  14   2   0  417.86   23.70
 -14   2   0  407.86   22.40
 -14   2   0  418.56   22.10
  14   2   0  404.16   19.10
  14   2   0  398.96   23.20
 -14   2   0  410.36   23.40
  14   2   0  384.96   21.60
 -14   2   0  404.36   23.30
  14   2   0  420.76   23.60
 -14   2   0  402.26   16.40
  14   2   0  384.76   17.90
 -14   2   0  412.46   21.40
  16  -2   0  177.88   13.10
  16  -2   0  165.48   15.60
 -16  -2   0  180.58   12.20
  16  -2   0  160.08    9.60
  16  -2   0  157.08   15.20
  16  -2   0  149.79   13.80
 -16  -2   0  165.88   15.40
  16  -2   0  184.98   15.90
 -16  -2   0  144.79   11.20
 -16  -2   0  154.48   15.30
  16  -2   0  146.99   13.60
  16  -2   0  179.38   17.00
 -16  -2   0  165.58   17.10
 -16  -2   0  165.18   19.90
  16  -2   0  174.48   14.40
 -16  -2   0  151.68   12.90
 -16  -2   0  164.28   15.70
 -16  -2   0  156.38   17.00
  16  -2   0  164.98    8.80
  16  -2   0  174.58   16.10
  16  -2   0  153.28   13.00
 -16  -2   0  184.78   14.60
  16  -2   0  167.28   15.10
  16  -2   0  169.88   13.50
 -16  -2   0  198.68   17.00
 -16  -2   0  150.78   13.40
  16  -2   0  174.08   19.90
 -16   2   0  177.68   16.90
 -16   2   0  165.98   15.70
 -16   2   0  148.19   12.90
  16   2   0  169.08   16.60
 -16   2   0  168.88   10.10
 -16   2   0  156.78    9.70
  16   2   0  170.08   14.40
  16   2   0  173.18   14.00
  16   2   0  164.08   10.10
  16   2   0  157.68   12.50
  16   2   0  157.28   15.20
 -16   2   0  166.88   17.60
  16   2   0  160.98   17.40
  16   2   0  125.49   18.90
 -16   2   0  155.38    9.70
 -16   2   0  178.78   18.80
  16   2   0  153.58   13.30
  16   2   0  145.59   15.40
 -16   2   0  176.68   15.40
  16   2   0  182.78   16.30
 -16   2   0  191.48   17.10
 -16   2   0  187.48   18.80
 -16   2   0  158.98   16.50
  16   2   0  158.28   15.80
  16   2   0  167.28   17.70
  16   2   0  173.48   18.20
 -16   2   0  174.78   16.20
 -18  -2   0   31.50   11.00
  18  -2   0   38.70    9.60
 -18  -2   0   42.90    9.30
 -18  -2   0   36.20    9.10
 -18  -2   0   45.60   12.10
  18  -2   0   36.50    5.80
  18  -2   0   27.20    8.40
  18  -2   0   40.60   12.70
 -18  -2   0   42.90    9.70
 -18  -2   0   43.80   11.40
  18  -2   0   55.19   14.80
  18  -2   0   29.80   10.40
 -18  -2   0   45.30   10.50
 -18  -2   0   53.59   11.50
  18  -2   0   41.30   11.10
 -18  -2   0   38.20    7.40
 -18  -2   0   45.60    9.70
  18  -2   0   60.29   13.20
 -18  -2   0   54.59   13.40
  18  -2   0   41.90    5.30
  18  -2   0   38.20    9.20
  18  -2   0   23.90   10.10
  18  -2   0   29.40    9.90
 -18  -2   0   37.20    7.50
 -18  -2   0   33.10    9.50
  18  -2   0   41.70    9.80
  18  -2   0   41.90    9.10
  18  -2   0    2.60   15.30
 -18  -2   0   20.80    7.20
 -18   2   0   31.40   10.70
  18   2   0   50.99    8.60
 -18   2   0   29.50    9.40
  18   2   0   45.30   11.80
  18   2   0   42.50   11.60
  18   2   0   35.70    9.10
 -18   2   0   26.00   10.50
  18   2   0   29.50    8.50
  18   2   0   41.90   10.70
 -18   2   0   44.10   12.50
  18   2   0   52.29   11.90
  18   2   0   48.20   12.20
  18   2   0   35.90    8.40
  18   2   0   40.60    9.40
 -18   2   0   54.49   13.90
 -18   2   0   39.80    6.00
 -18   2   0   30.30   11.60
  18   2   0   33.00   11.50
 -18   2   0   20.40    9.70
 -18   2   0   41.90   11.00
 -18   2   0   56.19   14.30
  18   2   0   31.70    9.50
 -18   2   0   38.10    5.70
  18   2   0   52.99   11.40
 -18   2   0   22.80    7.40
 -18   2   0   26.80   10.70
  18   2   0   52.89   14.20
  18   2   0   40.10   12.70
  18   2   0   42.60    5.90
  20  -2   0   27.00    9.30
 -20  -2   0   16.10   10.90
 -20  -2   0   16.00   10.70
 -20  -2   0    5.40    9.90
 -20  -2   0   23.80    8.90
 -20  -2   0    7.30    6.50
 -20  -2   0   26.30    9.10
  20  -2   0   26.50   14.20
 -20  -2   0   22.70    8.60
 -20  -2   0   11.10   10.10
  20  -2   0   13.40    9.40
  20  -2   0    2.40   10.80
  20  -2   0    6.80   10.30
  20  -2   0    4.10    8.30
  20  -2   0   10.60    9.30
  20  -2   0   15.30    8.50
  20  -2   0    4.00    8.10
  20  -2   0   22.80   12.40
 -20  -2   0   17.10    8.90
 -20  -2   0    6.40    8.00
  20  -2   0   30.70    9.20
  20  -2   0   21.90   17.20
  20  -2   0   13.80   17.50
 -20  -2   0   29.80   14.30
 -20  -2   0    8.90    6.40
 -20  -2   0   16.20    9.10
 -20   2   0   13.40    6.60
 -20   2   0    3.60   10.60
  20   2   0   17.10    4.60
  20   2   0   12.90    7.80
  20   2   0   19.10    8.50
  20   2   0    7.00   10.70
  20   2   0    6.60    8.90
  20   2   0    8.50    7.30
 -20   2   0   11.10    9.30
  20   2   0   17.80   11.50
 -20   2   0    9.80   11.00
  20   2   0   18.60   10.40
  20   2   0    7.60   11.70
 -20   2   0    7.00    8.50
  20   2   0   17.10    7.80
  20   2   0   24.40   12.10
  20   2   0   19.10   13.10
 -20   2   0   11.70   10.40
 -20   2   0   20.70   11.30
 -20   2   0    5.10   12.50
 -20   2   0    9.80   11.50
  20   2   0   14.90    7.40
 -20   2   0    5.30   10.80
  20   2   0    5.90    9.70
  20   2   0    5.90   12.30
 -20   2   0   12.90   12.30
  20   2   0   12.90   10.80
 -20   2   0    8.60   10.60
 -22  -2   0  192.78   17.60
  22  -2   0  226.98   22.20
  22  -2   0  217.78   21.70
 -22  -2   0  193.18   22.20
 -22  -2   0  203.28   20.10
 -22  -2   0  255.87   24.20
 -22  -2   0  170.88   18.60
  22  -2   0  155.88   21.40
 -22  -2   0  192.08   14.40
 -22  -2   0  159.78   18.90
 -22  -2   0  176.38   16.10
 -22  -2   0  193.68   15.50
  22  -2   0  199.38   20.50
 -22  -2   0  197.68   17.40
  22  -2   0  176.78   17.70
  22  -2   0  181.68   20.20
 -22  -2   0  162.48   19.00
  22  -2   0  176.18   21.40
 -22  -2   0  187.58   14.60
  22  -2   0  212.48   17.40
 -22  -2   0  163.38   19.30
  22  -2   0  186.28   16.40
  22   2   0  181.58   18.60
  22   2   0  193.78   18.70
 -22   2   0  195.38   21.60
  22   2   0  156.08   14.30
 -22   2   0  182.68   23.20
  22   2   0  187.58   22.10
 -22   2   0  200.28   20.70
  22   2   0  217.08   31.50
  22   2   0  220.98   22.30
 -22   2   0  200.48   22.10
 -22   2   0  152.08   19.00
  22   2   0  184.88   22.10
  22   2   0  193.38   18.20
 -22   2   0  184.48   19.40
  22   2   0  199.78   23.50
  22   2   0  179.28   22.20
 -22   2   0  192.48   15.20
 -22   2   0  181.68   17.00
 -22   2   0  204.88   21.70
  22   2   0  161.28   13.60
 -22   2   0  204.28   22.80
  22   2   0  235.18   26.60
  22   2   0  188.78   13.80
 -22   2   0  193.78   22.30
 -22   2   0  174.18   15.70
 -24  -2   0   89.49   15.80
  24  -2   0   67.99   16.70
  24  -2   0   88.79   16.50
 -24  -2   0   47.90   15.20
 -24  -2   0   50.39   14.30
 -24  -2   0  100.69   17.40
 -24  -2   0   80.19   16.60
  24  -2   0   59.49   12.20
  24  -2   0   48.70   15.00
 -24  -2   0   52.59   12.80
 -24  -2   0   58.09   12.00
 -24  -2   0   69.29   13.50
  24  -2   0   78.09   14.00
 -24  -2   0   67.49   10.40
  24  -2   0   61.69   14.60
  24  -2   0   46.30   12.00
 -24  -2   0   53.59   11.60
  24  -2   0   63.29   17.00
  24  -2   0   93.59   20.00
 -24  -2   0   98.49   20.90
  24  -2   0    9.20   17.80
 -24  -2   0   69.39   12.30
  24  -2   0   39.20   12.20
 -24  -2   0   54.69    9.60
 -24   2   0   54.09   16.50
  24   2   0   54.59   17.20
 -24   2   0   51.59   15.40
  24   2   0   99.49   21.30
 -24   2   0   68.99   16.90
  24   2   0   78.19   16.40
 -24   2   0   57.49   11.20
 -24   2   0   49.60   14.90
  24   2   0   93.29   16.80
 -24   2   0   81.69   16.00
  24   2   0   57.99   17.30
 -24   2   0   49.90    9.20
  24   2   0   83.69   17.90
 -24   2   0   73.09   16.50
  24   2   0   56.69   12.60
 -24   2   0   55.69   12.00
  24   2   0   65.59   17.40
 -24   2   0   44.40   17.80
 -24   2   0   60.99   16.20
  24   2   0   60.19   13.40
   1  -3   0  111.79    7.50
   1  -3   0   91.19    9.00
   1  -3   0  106.99   11.00
   1  -3   0  101.99    8.10
  -1  -3   0  115.69    7.90
   1  -3   0  109.39    8.10
  -1  -3   0  120.09   10.20
  -1  -3   0  100.99    7.50
  -1  -3   0  106.09   10.10
  -1  -3   0  105.29    8.30
  -1  -3   0  103.29   11.20
  -1  -3   0  106.09   11.90
  -1  -3   0  117.99    9.90
   1  -3   0  104.49   10.30
   1  -3   0  134.59   11.00
   1  -3   0  112.99   10.10
  -1  -3   0  113.19    8.00
   1  -3   0  108.39   11.20
   1  -3   0  112.09    8.10
  -1  -3   0  114.49   10.70
  -1  -3   0   94.99   10.00
   1  -3   0  114.19   10.30
   1  -3   0  100.69    8.30
  -1  -3   0  102.69    9.20
   1  -3   0  108.69   12.00
  -1  -3   0  107.99   10.60
   1  -3   0  101.39    9.70
  -1  -3   0  106.09   10.50
  -1   3   0  110.69   12.10
  -1   3   0  114.99   10.70
   1   3   0   93.09    8.00
   1   3   0  117.89   12.20
  -1   3   0   99.19   10.80
   1   3   0   94.89    7.20
   1   3   0   97.39    9.70
   1   3   0   98.39    9.10
  -1   3   0  104.79    8.70
  -1   3   0  107.29    7.20
   1   3   0  102.69   12.00
  -1   3   0  105.19    8.40
  -1   3   0   95.29    9.00
   1   3   0  117.29    8.40
  -1   3   0  105.69    8.50
  -1   3   0  104.19    8.00
  -1   3   0  110.99   11.80
  -1   3   0   98.09    9.90
   1   3   0  118.69    9.30
   1   3   0  102.09   10.50
  -1   3   0   93.29    7.40
   1   3   0  119.99   11.80
   1   3   0  125.19   11.70
  -1   3   0  100.59   10.80
   1   3   0  109.49    7.50
   1   3   0   81.59    9.60
  -1   3   0   95.69    8.10
   1   3   0  122.69    9.70
   1   3   0   92.29    8.30
  -1   3   0   97.09   10.00
  -1   3   0  107.39   10.80
  -1   3   0  136.49   11.90
   1   3   0   88.49   10.10
   3  -3   0  240.68   15.90
   3  -3   0  241.28   14.40
  -3  -3   0  251.27   13.10
   3  -3   0  251.47   15.30
  -3  -3   0  246.08   10.80
  -3  -3   0  242.68   14.70
  -3  -3   0  249.78   13.50
  -3  -3   0  270.07   15.20
  -3  -3   0  246.88   16.00
  -3  -3   0  244.78   12.20
   3  -3   0  247.78   14.00
  -3  -3   0  233.18   11.60
  -3  -3   0  223.78   13.60
  -3  -3   0  223.48   11.00
   3  -3   0  222.58   11.30
   3  -3   0  244.48   14.10
   3  -3   0  250.17   12.20
  -3  -3   0  241.68   13.10
   3  -3   0  241.48   13.40
   3  -3   0  248.38   11.80
  -3  -3   0  248.68   14.20
   3  -3   0  239.38   11.50
  -3  -3   0  247.68   15.20
  -3  -3   0  226.18   11.20
  -3  -3   0  234.88   10.90
   3  -3   0  253.87   14.50
   3  -3   0  228.18   12.30
   3  -3   0  236.68   10.60
   3  -3   0  238.58   13.10
  -3  -3   0  241.98   11.30
   3  -3   0  220.58   13.20
  -3  -3   0  237.38   15.90
  -3   3   0  245.48   14.90
   3   3   0  250.37   13.80
  -3   3   0  240.18   12.00
   3   3   0  231.88   14.40
  -3   3   0  239.08   12.70
   3   3   0  228.08   10.80
  -3   3   0  233.78   10.90
  -3   3   0  208.98   15.20
  -3   3   0  239.28   14.40
   3   3   0  240.28   16.20
   3   3   0  221.68   13.70
  -3   3   0  234.78   12.70
  -3   3   0  253.97   14.40
  -3   3   0  238.88   15.10
   3   3   0  239.48   12.50
  -3   3   0  251.47   15.00
  -3   3   0  228.48   10.80
   3   3   0  235.08   15.20
   3   3   0  233.38   14.90
  -3   3   0  245.38   14.50
  -3   3   0  256.67   12.60
   3   3   0  234.48   16.00
  -3   3   0  241.48   14.10
  -3   3   0  249.38   13.30
   3   3   0  251.17   14.90
  -3   3   0  236.48   10.30
   3   3   0  251.07   12.70
   3   3   0  236.78   13.40
   3   3   0  236.08   11.50
   3   3   0  260.27   15.70
  -3   3   0  232.28   13.90
   3   3   0  232.38   11.20
  -5  -3   0  265.97   12.40
  -5  -3   0  283.67   23.30
  -5  -3   0  275.97   12.90
  -5  -3   0  239.38   16.40
  -5  -3   0  268.97   13.60
   5  -3   0  239.98   11.60
  -5  -3   0  257.27   15.60
   5  -3   0  278.17   11.40
  -5  -3   0  283.97   14.70
  -5  -3   0  262.17   14.10
   5  -3   0  264.07   12.70
   5  -3   0  261.77   14.60
  -5  -3   0  245.58   14.20
  -5  -3   0  280.77   12.30
   5  -3   0  255.37   15.50
  -5  -3   0  265.27   11.40
   5  -3   0  263.47   14.40
  -5  -3   0  277.87   15.90
  -5  -3   0  248.38   15.20
   5  -3   0  250.97   16.40
   5  -3   0  268.37   12.90
   5  -3   0  280.27   13.80
  -5  -3   0  267.37   14.70
  -5  -3   0  254.27   13.80
   5  -3   0  248.18   16.60
   5  -3   0  280.57   15.50
   5  -3   0  275.27   17.00
   5  -3   0  266.67   14.20
   5  -3   0  287.77   17.60
   5   3   0  267.37   13.20
   5   3   0  297.87   17.70
   5   3   0  268.07   15.70
  -5   3   0  281.47   14.80
  -5   3   0  283.67   16.80
   5   3   0  250.67   11.90
   5   3   0  259.37   14.40
  -5   3   0  282.07   15.50
   5   3   0  275.27   16.80
  -5   3   0  277.57   15.80
  -5   3   0  267.77   15.00
   5   3   0  273.37   15.00
  -5   3   0  251.47   16.30
  -5   3   0  274.37   11.20
   5   3   0  272.77   14.50
  -5   3   0  279.97   18.50
  -5   3   0  276.07   11.40
  -5   3   0  271.57   14.30
  -5   3   0  266.47   15.60
  -5   3   0  247.18   12.80
  -5   3   0  266.87   13.60
   5   3   0  265.17   15.50
  -5   3   0  284.87   15.30
   5   3   0  271.47   17.20
  -5   3   0  280.47   14.60
   5   3   0  259.87   15.40
   5   3   0  279.07   24.10
   5   3   0  273.27   12.90
   5   3   0  259.97   20.30
   5   3   0  254.97   13.40
  -5   3   0  246.58   13.80
   7  -3   0 1754.12   56.69
  -7  -3   0 1684.03   59.29
  -7  -3   0 1728.13   57.59
  -7  -3   0 1731.93   53.59
   7  -3   0 1804.72   55.69
  -7  -3   0 1775.02   56.19
   7  -3   0 1701.33   56.19
  -7  -3   0 1710.03   57.79
  -7  -3   0 1742.43   54.99
  -7  -3   0 1724.93   55.19
  -7  -3   0 1706.23   57.89
   7  -3   0 1777.32   54.99
   7  -3   0 1753.12   60.69
  -7  -3   0 1724.43   52.39
  -7  -3   0 1768.62   58.79
   7  -3   0 1693.33   58.39
   7  -3   0 1702.83   53.19
   7  -3   0 1730.63   54.59
   7  -3   0 1753.92   56.49
  -7  -3   0 1721.33   52.99
   7  -3   0 1776.12   55.89
  -7  -3   0 1731.93   54.19
   7  -3   0 1763.82   53.69
   7  -3   0 1696.73   51.99
  -7  -3   0 1776.22   57.99
   7  -3   0 1655.23   52.49
  -7  -3   0 1696.63   53.79
  -7  -3   0 1716.33   54.49
   7  -3   0 1778.62   55.49
  -7   3   0 1652.23   54.39
   7   3   0 1801.12   58.49
  -7   3   0 1773.52   55.89
  -7   3   0 1715.23   55.89
  -7   3   0 1776.12   56.29
   7   3   0 1725.83   58.79
  -7   3   0 1761.42   57.39
   7   3   0 1757.42   58.99
  -7   3   0 1678.83   57.79
  -7   3   0 1742.53   55.39
   7   3   0 1799.42   61.29
   7   3   0 1731.83   54.39
  -7   3   0 1787.72   58.89
   7   3   0 1745.13   56.19
  -7   3   0 1752.32   54.09
   7   3   0 1701.83   55.19
   7   3   0 1759.02   53.29
  -7   3   0 1749.72   51.29
   7   3   0 1692.73   53.49
   7   3   0 1605.74   58.09
  -7   3   0 1730.43   55.09
   7   3   0 1753.82   57.79
   7   3   0 1790.62   60.29
   7   3   0 1734.03   55.39
  -7   3   0 1773.02   56.19
   7   3   0 1690.73   56.89
  -7   3   0 1719.93   58.59
  -7   3   0 1747.63   56.29
  -7   3   0 1738.73   57.79
   9  -3   0 1817.72   56.19
  -9  -3   0 1745.33   54.69
   9  -3   0 1728.33   56.29
  -9  -3   0 1689.13   52.69
  -9  -3   0 1767.82   54.79
  -9  -3   0 1739.13   59.59
   9  -3   0 1763.82   59.99
   9  -3   0 1806.42   55.79
  -9  -3   0 1821.82   55.69
   9  -3   0 1756.32   56.89
   9  -3   0 1738.43   53.69
   9  -3   0 1777.22   57.39
  -9  -3   0 1743.83   57.59
   9  -3   0 1754.22   61.89
   9  -3   0 1793.52   57.59
   9  -3   0 1718.53   51.49
  -9  -3   0 1735.23   56.69
  -9  -3   0 1733.23   53.09
  -9  -3   0 1714.23   57.99
   9  -3   0 1745.63   56.79
  -9  -3   0 1710.13   59.49
   9  -3   0 1656.03   52.49
  -9  -3   0 1718.53   55.39
  -9  -3   0 1623.94   58.19
  -9  -3   0 1725.03   53.69
   9  -3   0 1768.02   54.69
   9  -3   0 1717.63   55.59
   9  -3   0 1704.93   57.79
   9   3   0 1705.23   60.59
  -9   3   0 1702.43   58.19
  -9   3   0 1825.62   57.89
   9   3   0 1716.83   59.19
   9   3   0 1763.82   60.19
  -9   3   0 1761.62   53.59
  -9   3   0 1773.42   56.39
  -9   3   0 1695.53   55.59
  -9   3   0 1714.23   55.59
  -9   3   0 1753.42   55.39
  -9   3   0 1726.53   59.19
   9   3   0 1751.32   55.69
   9   3   0 1735.03   56.59
  -9   3   0 1690.83   57.59
   9   3   0 1719.03   57.69
  -9   3   0 1689.73   58.89
   9   3   0 1733.03   58.09
   9   3   0 1670.73   53.69
   9   3   0 1750.72   57.19
   9   3   0 1753.02   59.39
   9   3   0 1670.73   59.49
  -9   3   0 1675.63   60.59
   9   3   0 1706.83   59.59
   9   3   0 1725.53   55.39
   9   3   0 1810.52   58.19
  -9   3   0 1769.32   54.89
  -9   3   0 1786.32   57.69
   9   3   0 1743.83   58.79
  11  -3   0  339.87   18.80
 -11  -3   0  387.26   19.20
 -11  -3   0  347.87   15.30
  11  -3   0  366.26   18.20
 -11  -3   0  345.07   19.70
  11  -3   0  390.66   23.70
 -11  -3   0  318.57   19.90
 -11  -3   0  350.46   21.50
  11  -3   0  374.76   17.00
 -11  -3   0  351.56   15.10
 -11  -3   0  361.06   20.90
  11  -3   0  359.56   18.20
  11  -3   0  348.77   20.20
  11  -3   0  334.97   18.10
 -11  -3   0  363.66   17.60
  11  -3   0  396.36   19.50
  11  -3   0  332.57   14.00
 -11  -3   0  345.87   16.10
 -11  -3   0  360.36   19.50
  11  -3   0  357.86   16.00
 -11  -3   0  369.16   22.00
 -11  -3   0  338.07   16.70
 -11  -3   0  355.56   20.20
  11  -3   0  371.16   23.70
  11  -3   0  354.46   18.90
  11  -3   0  348.67   19.80
  11  -3   0  345.07   18.90
  11  -3   0  376.36   19.80
 -11   3   0  366.26   17.50
  11   3   0  351.36   19.90
 -11   3   0  366.06   21.50
  11   3   0  371.36   22.00
 -11   3   0  352.46   15.10
 -11   3   0  346.47   19.80
 -11   3   0  364.16   20.70
 -11   3   0  357.26   18.70
  11   3   0  374.86   20.20
  11   3   0  355.06   20.70
 -11   3   0  380.06   20.20
 -11   3   0  367.26   20.20
  11   3   0  346.17   18.30
 -11   3   0  352.46   16.30
 -11   3   0  384.46   23.00
  11   3   0  387.56   21.90
  11   3   0  385.96   21.20
  11   3   0  347.97   21.80
  11   3   0  411.96   23.20
  11   3   0  355.96   23.40
  11   3   0  341.27   19.50
  11   3   0  371.86   21.70
  11   3   0  358.26   17.10
 -11   3   0  347.07   17.60
  11   3   0  378.26   20.40
 -11   3   0  418.86   21.60
 -11   3   0  359.76   17.90
 -11   3   0  380.56   21.40
  11   3   0  358.26   16.70
 -11   3   0  370.76   17.30
  13  -3   0  305.47   18.00
  13  -3   0  268.17   17.60
 -13  -3   0  262.07   15.50
  13  -3   0  276.67   17.70
  13  -3   0  316.97   13.80
 -13  -3   0  272.47   19.70
  13  -3   0  303.97   17.20
 -13  -3   0  295.67   19.30
  13  -3   0  293.77   18.40
 -13  -3   0  330.07   20.00
  13  -3   0  280.17   18.60
 -13  -3   0  324.17   18.30
  13  -3   0  309.17   19.50
 -13  -3   0  301.47   21.20
 -13  -3   0  298.17   16.60
 -13  -3   0  299.87   14.20
  13  -3   0  308.67   23.70
 -13  -3   0  312.87   21.20
 -13  -3   0  320.57   17.40
  13  -3   0  331.87   17.30
 -13  -3   0  304.97   18.70
 -13  -3   0  286.57   13.90
  13  -3   0  301.47   15.90
 -13  -3   0  336.97   20.90
  13  -3   0  297.67   19.10
 -13  -3   0  302.77   15.40
 -13  -3   0  327.87   18.60
  13  -3   0  304.87   17.10
  13  -3   0  272.37   20.30
 -13   3   0  259.37   14.00
 -13   3   0  305.27   20.30
 -13   3   0  299.07   20.20
  13   3   0  319.57   19.90
  13   3   0  300.87   20.40
 -13   3   0  308.37   18.70
  13   3   0  335.17   21.60
  13   3   0  272.87   20.30
 -13   3   0  318.27   21.40
 -13   3   0  300.27   17.30
 -13   3   0  324.67   22.00
  13   3   0  285.07   17.70
  13   3   0  304.57   16.10
  13   3   0  314.87   19.40
  13   3   0  306.47   20.40
 -13   3   0  300.47   15.70
  13   3   0  311.97   21.30
 -13   3   0  278.97   20.50
 -13   3   0  304.47   18.80
 -13   3   0  324.57   20.20
  13   3   0  300.17   21.90
  13   3   0  300.17   15.60
 -13   3   0  315.57   15.70
  13   3   0  276.37   18.50
  13   3   0  285.67   22.50
  13   3   0  320.17   19.60
 -13   3   0  295.57   13.40
 -13   3   0  299.37   15.90
  15  -3   0  262.87   12.00
 -15  -3   0  317.37   21.20
 -15  -3   0  295.47   18.60
  15  -3   0  280.87   17.90
 -15  -3   0  291.97   16.50
 -15  -3   0  293.77   21.20
  15  -3   0  292.07   20.00
  15  -3   0  287.17   18.90
 -15  -3   0  262.47   15.70
  15  -3   0  282.07   18.50
 -15  -3   0  275.07   18.60
 -15  -3   0  269.17   19.00
 -15  -3   0  278.07   18.80
  15  -3   0  285.67   17.60
  15  -3   0  283.37   19.10
  15  -3   0  265.07   18.10
  15  -3   0  295.77   19.90
  15  -3   0  295.17   20.10
  15  -3   0  285.87   18.30
 -15  -3   0  302.17   17.50
 -15  -3   0  304.97   15.00
 -15  -3   0  281.57   21.60
  15  -3   0  293.77   14.30
  15  -3   0  245.48   16.50
 -15  -3   0  282.67   21.50
 -15  -3   0  255.87   15.20
  15  -3   0  289.77   23.80
  15  -3   0  275.57   16.60
 -15  -3   0  276.57   14.00
 -15  -3   0  285.47   25.40
  15   3   0  273.17   18.50
 -15   3   0  268.37   22.60
  15   3   0  278.67   20.90
 -15   3   0  276.57   21.70
  15   3   0  300.97   23.60
 -15   3   0  234.18   19.50
 -15   3   0  299.67   14.80
  15   3   0  267.37   20.90
  15   3   0  305.47   19.20
 -15   3   0  291.77   14.80
  15   3   0  278.77   21.40
  15   3   0  315.57   23.20
 -15   3   0  289.67   18.00
 -15   3   0  273.67   22.40
 -15   3   0  276.47   13.50
 -15   3   0  258.17   15.10
 -15   3   0  301.37   18.60
  15   3   0  288.17   20.40
  15   3   0  264.47   16.50
 -15   3   0  282.67   20.10
  15   3   0  256.97   19.80
  15   3   0  273.27   20.60
  15   3   0  277.67   21.90
 -15   3   0  308.17   19.80
  15   3   0  321.97   20.60
  15   3   0  298.17   15.20
 -15   3   0  344.67   22.20
 -15   3   0  285.87   21.90
  15   3   0  281.17   18.80
 -17  -3   0   48.10    8.60
 -17  -3   0   45.00   10.70
 -17  -3   0   59.19    8.50
 -17  -3   0   40.70   10.70
  17  -3   0   45.10    7.60
 -17  -3   0   59.09    9.80
  17  -3   0   70.79   12.00
 -17  -3   0   69.49   13.00
 -17  -3   0   19.70    9.80
  17  -3   0   40.00    9.90
 -17  -3   0   39.20   12.10
 -17  -3   0   46.80   11.40
  17  -3   0   48.60   11.50
 -17  -3   0   63.19   11.00
 -17  -3   0   25.50   12.30
  17  -3   0    1.20   28.70
  17  -3   0   62.89   19.70
 -17  -3   0   63.49    9.70
 -17  -3   0   51.29    7.50
  17  -3   0   59.99   12.50
  17  -3   0   57.49   12.00
 -17  -3   0   45.10   12.20
 -17  -3   0   49.60   21.10
  17  -3   0   40.20   13.50
  17  -3   0   59.59   11.70
  17  -3   0   35.10   10.70
  17  -3   0   44.10   10.20
  17  -3   0   51.29   10.40
  17  -3   0   42.20   10.70
 -17   3   0   35.20    9.40
  17   3   0   61.79   12.20
  17   3   0   71.59   15.70
  17   3   0   54.39   13.40
 -17   3   0   68.89   15.60
 -17   3   0   54.69   12.70
  17   3   0   48.40   10.70
  17   3   0   58.19   14.10
  17   3   0   58.89   15.00
  17   3   0   42.30    9.10
  17   3   0   37.50   11.90
 -17   3   0   48.20   12.40
  17   3   0   40.00   10.80
  17   3   0   53.89   12.30
 -17   3   0   50.89   12.00
 -17   3   0   35.50    6.00
 -17   3   0   40.70   12.90
  17   3   0   59.69   24.30
 -17   3   0   59.19    7.90
 -17   3   0   56.99   14.00
 -17   3   0   42.40    7.30
  17   3   0   35.90   20.90
  17   3   0   57.79   10.70
  17   3   0   58.29   13.50
 -17   3   0   44.70    7.70
 -17   3   0   56.89   11.50
  17   3   0   50.49    7.40
 -19  -3   0   29.00   14.60
  19  -3   0   37.00   11.30
 -19  -3   0   57.99   10.70
 -19  -3   0   58.29    9.40
 -19  -3   0   54.89   17.60
  19  -3   0   45.40   10.90
  19  -3   0   41.50   10.70
 -19  -3   0   75.19   10.80
 -19  -3   0   68.69   13.30
  19  -3   0   37.30   12.70
  19  -3   0   57.69   13.20
  19  -3   0   70.29   13.30
 -19  -3   0   44.40   12.90
 -19  -3   0   71.99   15.30
  19  -3   0   51.39   15.70
 -19  -3   0   45.30   11.40
 -19  -3   0   66.09   11.60
  19  -3   0   45.60   14.10
 -19  -3   0   53.49    9.00
  19  -3   0   47.00   15.80
 -19  -3   0   42.20   13.80
 -19  -3   0   54.39   11.40
  19  -3   0   54.89   13.40
  19  -3   0   48.10   10.80
 -19  -3   0   44.60   11.90
 -19  -3   0   64.49   13.60
  19   3   0   41.50   14.70
  19   3   0   57.29   12.90
 -19   3   0   57.89    7.60
  19   3   0   53.79   11.00
  19   3   0   41.00   14.30
  19   3   0   47.80   12.90
 -19   3   0   52.39    8.20
 -19   3   0   25.10   13.40
 -19   3   0   58.89   14.80
 -19   3   0   61.79   16.30
  19   3   0   22.20   12.40
  19   3   0   49.00   12.20
  19   3   0   47.00   13.20
  19   3   0   31.80   12.80
  19   3   0   52.89    7.10
 -19   3   0   63.09   13.10
 -19   3   0   45.80   13.80
 -19   3   0   47.90   13.00
  19   3   0   61.99   16.60
  19   3   0   54.69   11.50
 -19   3   0   70.49   16.10
  19   3   0   71.89   14.70
 -19   3   0   56.09   12.50
 -19   3   0   49.60   10.40
 -19   3   0   52.09    7.30
  19   3   0   44.70   15.00
 -19   3   0   44.50   15.30
  19   3   0   48.50   10.20
 -21  -3   0  165.58   12.60
 -21  -3   0  182.98   20.00
 -21  -3   0  216.48   25.90
  21  -3   0  217.58   25.70
 -21  -3   0  173.98   19.50
  21  -3   0  122.39   17.40
  21  -3   0  200.28   21.40
 -21  -3   0  165.78   19.60
 -21  -3   0  179.88   17.10
 -21  -3   0  162.58   22.20
  21  -3   0  187.48   20.10
 -21  -3   0  166.98   14.50
 -21  -3   0  188.18   18.50
  21  -3   0  193.18   21.20
  21  -3   0  203.58   18.80
 -21  -3   0  171.88   14.40
  21  -3   0  166.08   18.70
  21  -3   0  190.48   17.30
 -21  -3   0  187.28   20.80
  21  -3   0  156.38   16.80
 -21  -3   0  170.78   14.30
 -21  -3   0  153.88   19.30
  21  -3   0  141.99   16.30
 -21  -3   0  179.38   16.00
  21  -3   0  150.98   13.70
  21   3   0  250.77   25.20
  21   3   0  201.38   24.60
  21   3   0  180.48   16.70
 -21   3   0  198.78   22.40
 -21   3   0  223.28   23.60
 -21   3   0  188.08   22.70
  21   3   0  174.88   21.00
  21   3   0  253.57   25.40
 -21   3   0  186.98   18.10
 -21   3   0  154.78   20.60
  21   3   0  175.08   18.00
 -21   3   0  202.88   23.90
  21   3   0  209.58   18.60
 -21   3   0  131.79   19.70
 -21   3   0  191.08   22.80
  21   3   0  168.98   16.60
  21   3   0  174.28   21.40
  21   3   0  201.08   22.70
  21   3   0  158.78   18.30
 -21   3   0  177.38   19.30
  21   3   0  200.18   24.90
 -21   3   0  227.28   26.90
  23  -3   0  125.29   15.60
  23  -3   0  128.89   17.30
  23  -3   0  134.99   37.00
 -23  -3   0  159.18   17.20
 -23  -3   0  133.29   14.00
 -23  -3   0  110.69   14.70
  23  -3   0  137.69   19.10
 -23  -3   0  147.39   18.60
  23  -3   0  124.29   16.30
 -23  -3   0  133.79   13.10
  23  -3   0  171.58   21.50
  23  -3   0  141.59   20.40
 -23  -3   0   92.39   14.00
 -23  -3   0  141.29   20.10
  23  -3   0  141.19   19.30
 -23  -3   0  118.39   19.30
 -23  -3   0  127.09   16.20
  23  -3   0  126.69   16.30
 -23  -3   0  113.49   18.60
 -23  -3   0  110.39   16.30
 -23  -3   0  123.09   13.00
 -23   3   0  118.29   21.00
 -23   3   0  107.59   17.70
  23   3   0  176.48   25.60
 -23   3   0  149.59   18.60
 -23   3   0  106.79   13.60
 -23   3   0  129.09   20.80
  23   3   0  143.19   26.60
 -23   3   0  124.69   15.40
 -23   3   0  102.69   17.80
  23   3   0   88.59   19.20
  23   3   0  115.49   16.80
  23   3   0  140.79   14.60
  23   3   0  155.38   22.90
  23   3   0  138.59   18.80
  23   3   0  134.09   21.00
  23   3   0  106.29   18.70
  23   3   0  133.59   16.30
  23   3   0  164.48   20.10
 -23   3   0  118.49   21.40
  23   3   0  197.78   26.70
  23   3   0  159.18   23.10
 -23   3   0  141.59   18.40
 -23   3   0  148.79   21.50
 -23   3   0  188.18   24.80
   0  -4   0    8.10    7.50
   0  -4   0    7.90    5.40
   0  -4   0    3.60    6.00
   0  -4   0   16.20    8.50
   0  -4   0    3.20    6.60
   0  -4   0    8.40    8.20
   0  -4   0    3.10    8.40
   0  -4   0   12.90    7.80
   0  -4   0   11.00    9.10
   0  -4   0    3.90    7.60
   0  -4   0   15.60    5.50
   0  -4   0    5.40    6.30
   0  -4   0    5.30    4.90
   0  -4   0    7.70    5.60
   0   4   0    2.30    5.60
   0   4   0   12.50    7.80
   0   4   0    0.60    7.10
   0   4   0   13.60    4.90
   0   4   0   11.40    7.90
   0   4   0   11.60    5.80
   0   4   0    3.30    7.10
   0   4   0   10.20    6.30
   0   4   0   23.20    8.10
   0   4   0   11.30    8.90
   0   4   0    5.80    7.80
   0   4   0   13.30    6.50
   0   4   0   10.40    5.10
   0   4   0   10.10    6.20
   0   4   0   14.40    7.70
   0   4   0   18.80   10.20
  -2  -4   0  178.88   17.20
   2  -4   0  215.48   12.10
   2  -4   0  211.78   15.20
   2  -4   0  208.18   11.30
   2  -4   0  188.48   14.80
  -2  -4   0  187.18   15.40
  -2  -4   0  184.18   14.60
   2  -4   0  206.88   15.20
   2  -4   0  199.78   12.80
  -2  -4   0  181.88   12.00
   2  -4   0  172.28   11.00
  -2  -4   0  196.68   16.20
  -2  -4   0  202.18   14.50
   2  -4   0  186.58   17.40
  -2  -4   0  204.58   11.40
  -2  -4   0  190.68   14.20
  -2  -4   0  191.48   11.40
  -2  -4   0  199.78   15.80
  -2  -4   0  180.18   15.20
   2  -4   0  207.18   14.70
   2  -4   0  199.28   15.50
   2  -4   0  210.18   16.70
   2  -4   0  209.58   15.30
   2  -4   0  198.28   16.80
  -2  -4   0  195.68   16.10
   2  -4   0  207.08   12.40
  -2  -4   0  179.88   11.50
   2   4   0  179.98   15.90
   2   4   0  194.58   15.70
  -2   4   0  185.38   15.70
   2   4   0  179.08   10.40
  -2   4   0  203.18   11.90
   2   4   0  183.88   17.50
   2   4   0  188.28   15.10
   2   4   0  168.88   16.30
   2   4   0  176.68   12.20
   2   4   0  183.58   16.30
   2   4   0  192.98   12.20
   2   4   0  207.28   11.50
   2   4   0  218.88   17.70
  -2   4   0  190.98   18.40
   2   4   0  183.98   11.80
   2   4   0  175.38   16.90
  -2   4   0  177.28   16.20
  -2   4   0  181.18   16.00
  -2   4   0  200.38   12.10
  -2   4   0  179.28   15.10
  -2   4   0  203.78   17.70
  -2   4   0  183.28   16.30
   2   4   0  183.88   11.90
  -2   4   0  192.58   10.30
  -2   4   0  176.08   12.50
  -2   4   0  224.78   13.60
   2   4   0  210.78   17.00
  -2   4   0  193.98   17.20
  -2   4   0  205.58   12.70
   2   4   0  200.28   14.30
  -2   4   0  201.08   15.60
   2   4   0  201.88   14.00
  -2   4   0  179.38   12.90
   4  -4   0  456.05   17.70
  -4  -4   0  463.65   24.20
  -4  -4   0  475.85   18.60
   4  -4   0  491.45   25.90
   4  -4   0  454.25   23.70
   4  -4   0  438.96   19.90
  -4  -4   0  486.55   19.20
  -4  -4   0  474.45   20.20
  -4  -4   0  459.65   24.40
   4  -4   0  450.25   18.80
  -4  -4   0  439.86   22.00
  -4  -4   0  478.15   18.40
  -4  -4   0  458.15   18.50
   4  -4   0  477.65   22.40
  -4  -4   0  484.15   21.90
   4  -4   0  470.85   22.80
  -4  -4   0  471.25   22.00
   4  -4   0  452.55   22.60
  -4  -4   0  492.75   23.30
  -4  -4   0  461.25   22.90
   4  -4   0  441.96   19.70
   4  -4   0  489.55   20.00
   4  -4   0  423.16   25.00
  -4  -4   0  465.05   25.20
  -4  -4   0  465.05   23.40
   4  -4   0  457.35   22.00
   4  -4   0  465.65   23.40
   4  -4   0  476.75   22.40
  -4  -4   0  462.25   19.40
  -4  -4   0  450.65   23.80
   4  -4   0  474.35   19.10
   4   4   0  421.16   20.40
   4   4   0  447.66   24.70
   4   4   0  476.55   25.00
  -4   4   0  433.36   18.00
  -4   4   0  450.35   24.40
  -4   4   0  453.95   24.40
  -4   4   0  498.55   24.30
  -4   4   0  433.56   27.30
  -4   4   0  479.25   24.50
   4   4   0  483.95   25.00
  -4   4   0  492.35   21.30
  -4   4   0  459.75   21.60
   4   4   0  467.65   22.50
   4   4   0  419.76   25.40
  -4   4   0  458.05   17.30
  -4   4   0  500.45   21.60
   4   4   0  458.45   18.70
  -4   4   0  480.35   25.80
  -4   4   0  457.65   18.00
  -4   4   0  501.25   23.90
   4   4   0  442.96   18.20
  -4   4   0  470.25   23.40
   4   4   0  452.25   25.80
   4   4   0  437.96   20.10
  -4   4   0  483.45   24.90
   4   4   0  476.75   22.40
   4   4   0  428.56   25.20
   4   4   0  490.05   25.90
   6  -4   0  233.88   13.60
   6  -4   0  193.08   19.10
   6  -4   0  199.38   15.50
   6  -4   0  221.98   12.00
   6  -4   0  222.68   15.90
   6  -4   0  210.98   15.60
  -6  -4   0  212.78   12.60
  -6  -4   0  230.18   18.10
  -6  -4   0  242.98   15.80
  -6  -4   0  220.28   11.30
  -6  -4   0  210.88   12.80
  -6  -4   0  231.18   17.30
   6  -4   0  210.88   16.50
   6  -4   0  218.28   16.40
   6  -4   0  206.48   14.10
   6  -4   0  219.18   13.30
  -6  -4   0  215.28   15.70
   6  -4   0  217.98   15.70
   6  -4   0  215.88   17.30
  -6  -4   0  231.98   18.60
  -6  -4   0  225.58   16.70
  -6  -4   0  236.38   14.90
   6  -4   0  238.28   19.70
  -6  -4   0  217.68   18.60
   6  -4   0  213.58   11.00
  -6  -4   0  214.78   15.60
  -6  -4   0  222.48   17.80
  -6  -4   0  239.18   12.50
   6   4   0  209.38   14.50
  -6   4   0  198.58   15.40
  -6   4   0  213.88   15.60
   6   4   0  227.98   16.30
   6   4   0  232.38   19.40
  -6   4   0  212.38   13.60
   6   4   0  203.38   17.90
   6   4   0  218.28   17.10
  -6   4   0  206.68   14.70
   6   4   0  218.98   18.00
   6   4   0  213.78   13.30
  -6   4   0  238.88   16.70
  -6   4   0  194.68   15.80
   6   4   0  212.38   16.30
  -6   4   0  203.88   15.50
  -6   4   0  206.08   10.80
   6   4   0  201.28   18.20
   6   4   0  189.88   12.40
   6   4   0  205.18   19.60
  -6   4   0  225.78   18.30
  -6   4   0  207.28   19.30
   6   4   0  229.28   19.50
  -6   4   0  223.28   18.60
   6   4   0  206.68   14.10
   6   4   0  236.78   18.60
  -6   4   0  210.88   16.80
  -6   4   0  204.58   17.60
  -6   4   0  192.38   16.80
   8  -4   0  919.71   37.10
   8  -4   0  944.61   37.50
  -8  -4   0  937.81   31.40
   8  -4   0 1013.90   35.70
   8  -4   0  991.30   42.50
   8  -4   0  896.91   31.30
   8  -4   0  954.20   36.00
  -8  -4   0  932.81   36.90
  -8  -4   0  939.11   34.60
  -8  -4   0  928.01   34.70
   8  -4   0  972.60   35.50
  -8  -4   0  990.20   39.10
  -8  -4   0  941.01   35.70
  -8  -4   0  956.90   33.00
  -8  -4   0  954.30   39.00
  -8  -4   0  958.90   33.80
  -8  -4   0  945.61   32.30
  -8  -4   0  926.11   36.70
   8  -4   0  887.01   30.40
   8  -4   0  936.21   37.70
   8  -4   0  972.70   37.50
   8  -4   0  897.71   33.20
   8  -4   0  989.60   34.50
   8  -4   0  947.21   36.10
  -8  -4   0  912.71   39.30
  -8  -4   0  927.41   36.10
   8  -4   0  944.41   40.70
   8  -4   0  972.10   32.60
  -8  -4   0  924.91   39.50
  -8  -4   0  951.10   39.20
  -8   4   0  976.10   37.40
   8   4   0  945.01   32.50
   8   4   0  937.31   40.30
  -8   4   0  954.10   34.20
  -8   4   0  929.21   39.50
   8   4   0  966.10   35.20
  -8   4   0 1008.10   37.40
   8   4   0  966.40   39.20
  -8   4   0  949.90   36.60
   8   4   0  947.01   38.80
  -8   4   0  882.61   38.00
   8   4   0  962.50   33.70
   8   4   0  931.21   36.20
   8   4   0  934.01   36.20
   8   4   0  930.71   39.30
   8   4   0  849.81   38.80
   8   4   0  922.81   40.00
  -8   4   0  912.01   35.90
  -8   4   0  908.81   29.90
  -8   4   0  926.31   38.60
   8   4   0  934.71   38.10
  -8   4   0  959.20   37.50
  -8   4   0  911.41   38.60
   8   4   0  956.20   41.80
   8   4   0  981.30   38.20
   8   4   0  914.81   33.00
  -8   4   0  938.81   35.70
  -8   4   0  913.41   39.40
  -8   4   0  942.11   36.20
  10  -4   0  361.46   20.50
  10  -4   0  363.66   18.20
 -10  -4   0  380.16   18.00
 -10  -4   0  357.16   23.00
 -10  -4   0  379.66   17.10
 -10  -4   0  385.56   21.80
 -10  -4   0  408.46   20.30
 -10  -4   0  329.67   23.10
  10  -4   0  400.76   20.10
 -10  -4   0  399.36   22.40
  10  -4   0  354.96   14.10
  10  -4   0  348.87   19.90
 -10  -4   0  397.36   20.70
  10  -4   0  358.56   21.40
 -10  -4   0  365.96   16.60
  10  -4   0  365.86   19.90
 -10  -4   0  369.66   24.20
  10  -4   0  423.66   22.40
 -10  -4   0  393.56   23.20
  10  -4   0  375.26   15.50
  10  -4   0  375.36   26.50
  10  -4   0  354.56   19.50
  10  -4   0  337.07   21.50
  10  -4   0  386.86   22.30
 -10  -4   0  348.57   19.00
 -10  -4   0  350.16   18.40
 -10  -4   0  385.46   20.20
  10  -4   0  351.46   24.90
 -10   4   0  332.17   22.50
 -10   4   0  361.16   21.60
  10   4   0  366.66   24.80
  10   4   0  392.96   22.80
  10   4   0  379.76   23.20
  10   4   0  379.06   20.90
  10   4   0  371.56   24.70
 -10   4   0  361.46   19.30
 -10   4   0  373.36   22.90
 -10   4   0  393.86   22.30
 -10   4   0  390.76   20.30
  10   4   0  364.46   17.30
  10   4   0  363.76   20.10
 -10   4   0  329.27   19.70
 -10   4   0  385.26   22.20
  10   4   0  355.86   21.30
 -10   4   0  335.87   25.30
 -10   4   0  370.86   17.60
  10   4   0  378.36   17.20
  10   4   0  357.76   23.60
  10   4   0  351.36   24.00
  10   4   0  380.26   23.30
  10   4   0  373.56   26.20
 -10   4   0  388.16   23.90
 -10   4   0  368.26   20.10
 -10   4   0  333.47   21.10
  10   4   0  364.06   23.60
  10   4   0  384.36   18.70
 -10   4   0  396.96   22.20
  12  -4   0   52.99   11.80
 -12  -4   0   62.49   12.70
  12  -4   0   61.29    5.80
 -12  -4   0   47.70   10.80
 -12  -4   0   40.40    9.40
 -12  -4   0   51.99    9.40
 -12  -4   0   58.79    9.50
 -12  -4   0   55.39   10.90
  12  -4   0   62.29   11.30
 -12  -4   0   49.99   11.30
 -12  -4   0   60.79   12.80
  12  -4   0   49.30   11.00
  12  -4   0   43.60   11.00
 -12  -4   0   56.59   14.70
  12  -4   0   49.99   10.30
  12  -4   0   50.99    7.10
  12  -4   0   33.80    9.60
 -12  -4   0   62.49    8.30
  12  -4   0   41.00   13.20
 -12  -4   0   57.69   13.30
 -12  -4   0   68.09    7.70
  12  -4   0   46.40   10.20
 -12  -4   0   56.49   11.90
 -12  -4   0   60.19    9.10
 -12  -4   0   53.89   10.60
  12  -4   0   60.79   11.90
  12  -4   0   45.20    8.50
  12  -4   0   57.69   16.00
  12  -4   0   66.69   10.90
 -12   4   0   56.69   10.80
  12   4   0   55.39   13.90
  12   4   0   53.19    9.50
 -12   4   0   60.09    7.80
 -12   4   0   53.49    9.70
 -12   4   0   66.79   11.40
 -12   4   0   43.10   13.10
 -12   4   0   56.69   12.40
  12   4   0   86.59   15.30
  12   4   0   47.40   11.80
 -12   4   0   58.79   10.00
  12   4   0   66.49   12.80
 -12   4   0   54.59   12.20
 -12   4   0   73.39   14.70
 -12   4   0   46.60    8.60
  12   4   0   47.50   13.20
  12   4   0   72.79   12.50
 -12   4   0   39.40   11.60
  12   4   0   69.79   13.70
  12   4   0   67.49   13.40
 -12   4   0   34.60   10.10
 -12   4   0   53.29   12.90
  12   4   0   60.19    8.80
  12   4   0   75.69    8.50
 -12   4   0   49.40    9.30
  12   4   0   54.69    9.80
  12   4   0   52.99   12.20
  12   4   0   35.20   11.50
 -12   4   0   68.29   13.80
 -14  -4   0  347.97   18.60
  14  -4   0  317.47   21.70
 -14  -4   0  327.17   19.60
 -14  -4   0  318.47   18.40
 -14  -4   0  338.87   25.00
  14  -4   0  325.37   13.60
  14  -4   0  300.17   19.40
  14  -4   0  285.67   20.50
  14  -4   0  294.17   19.60
 -14  -4   0  298.37   16.50
 -14  -4   0  357.86   21.50
  14  -4   0  328.27   20.50
  14  -4   0  329.37   19.80
 -14  -4   0  365.66   27.40
 -14  -4   0  347.67   21.40
  14  -4   0  342.67   19.50
 -14  -4   0  321.07   22.30
 -14  -4   0  304.77   18.90
  14  -4   0  331.07   26.80
  14  -4   0  320.77   21.30
  14  -4   0  306.87   16.10
 -14  -4   0  339.47   28.00
 -14  -4   0  331.87   20.50
 -14  -4   0  330.47   15.70
 -14  -4   0  280.77   23.70
  14  -4   0  333.47   21.90
  14  -4   0  300.97   20.50
 -14   4   0  318.47   19.20
  14   4   0  303.87   24.70
 -14   4   0  325.67   18.10
  14   4   0  335.07   23.60
  14   4   0  327.07   15.30
 -14   4   0  351.56   24.00
  14   4   0  307.57   17.70
 -14   4   0  315.77   19.30
  14   4   0  335.87   25.80
  14   4   0  345.37   22.70
  14   4   0  300.17   22.70
 -14   4   0  347.87   22.70
  14   4   0  330.47   19.80
  14   4   0  330.17   22.00
 -14   4   0  311.57   14.70
 -14   4   0  311.27   23.20
 -14   4   0  306.57   22.70
 -14   4   0  328.07   25.10
 -14   4   0  338.47   24.90
  14   4   0  276.77   21.30
 -14   4   0  351.06   21.90
  14   4   0  330.17   29.00
 -14   4   0  375.66   24.20
 -14   4   0  326.67   18.30
  14   4   0  333.37   25.00
  14   4   0  310.07   25.20
  14   4   0  297.57   18.30
 -16  -4   0  118.39   17.80
 -16  -4   0  103.09   15.20
 -16  -4   0  145.99   20.50
  16  -4   0  102.49   17.60
  16  -4   0  124.59   14.20
 -16  -4   0  134.39   15.10
 -16  -4   0  129.19   13.40
  16  -4   0   85.79   12.60
 -16  -4   0   82.09   12.40
 -16  -4   0  115.69   10.50
  16  -4   0  148.49   14.70
 -16  -4   0  125.09   15.40
  16  -4   0  101.89   15.30
  16  -4   0   94.79    8.10
  16  -4   0  114.39   14.80
 -16  -4   0  116.39   13.30
  16  -4   0  124.69   16.40
 -16  -4   0  101.59   17.20
  16  -4   0  118.39   14.60
 -16  -4   0  142.69   13.80
  16  -4   0  114.29   15.70
  16  -4   0  111.59   11.60
  16  -4   0  129.29   16.50
 -16  -4   0  109.19   15.60
  16  -4   0  144.29   15.90
  16  -4   0  117.59   14.50
 -16  -4   0  121.49   12.10
  16   4   0  117.59   12.20
 -16   4   0   95.49   16.80
  16   4   0  152.58   18.30
  16   4   0  170.58   21.50
  16   4   0  157.98   32.00
  16   4   0  120.69   17.20
  16   4   0  135.69   18.80
 -16   4   0  104.69   17.70
 -16   4   0  121.99   11.40
 -16   4   0  112.89   18.70
  16   4   0  143.89   18.50
 -16   4   0   95.39   14.80
 -16   4   0   93.69   14.50
 -16   4   0  101.99   11.50
 -16   4   0  136.29   29.90
 -16   4   0  138.89   16.70
  16   4   0  134.89   16.70
  16   4   0  130.69   12.80
  16   4   0  112.99   14.30
 -16   4   0   95.09   11.20
 -16   4   0  116.49   13.00
 -16   4   0  111.79   17.30
  16   4   0  106.79   15.80
  16   4   0   88.49   15.90
  16   4   0  157.18   21.90
 -16   4   0  122.49   14.10
  16   4   0  115.19   16.10
  18  -4   0  116.39   15.60
 -18  -4   0  114.09   18.60
  18  -4   0   94.89   15.70
 -18  -4   0  129.29   17.20
  18  -4   0  109.29   14.30
 -18  -4   0  116.89   15.40
 -18  -4   0  132.79   13.40
 -18  -4   0  121.89   11.50
 -18  -4   0   87.59   13.80
 -18  -4   0  102.69   18.90
 -18  -4   0   92.79   22.60
  18  -4   0  107.59   15.10
 -18  -4   0  109.09   12.20
  18  -4   0   74.89   11.30
 -18  -4   0   96.09   12.30
  18  -4   0  110.19   15.40
 -18  -4   0  118.49   14.10
  18  -4   0  103.69   20.40
 -18  -4   0  141.39   19.40
  18  -4   0  122.29   16.00
  18  -4   0  116.39   17.10
 -18   4   0  111.49   12.00
 -18   4   0  114.39   18.40
 -18   4   0   92.99   18.00
  18   4   0  126.19   17.90
  18   4   0  122.89   19.20
 -18   4   0   96.19   11.00
 -18   4   0  122.89   18.60
  18   4   0  129.39   17.90
  18   4   0  121.19   15.50
 -18   4   0   98.39   12.00
  18   4   0  120.49   17.10
  18   4   0  116.39   18.70
  18   4   0  114.29   15.90
 -18   4   0  126.09   16.10
  18   4   0  103.99   17.80
  18   4   0  128.79   21.40
  18   4   0  142.59   20.90
  18   4   0  103.39   10.80
 -18   4   0  105.99   19.20
  18   4   0  123.89   16.20
 -18   4   0  134.19   20.60
 -18   4   0  103.39   16.60
  18   4   0  128.99   21.60
 -18   4   0  111.69   18.30
 -18   4   0  116.59   14.90
  18   4   0  113.79   12.90
 -20  -4   0  153.28   18.30
 -20  -4   0  148.79   18.80
 -20  -4   0  155.68   21.20
 -20  -4   0  122.59   13.00
 -20  -4   0  157.48   12.90
  20  -4   0  119.09   18.20
  20  -4   0  124.39   16.10
 -20  -4   0  171.58   18.20
 -20  -4   0  177.08   27.30
  20  -4   0  123.89   16.70
  20  -4   0  165.78   20.00
 -20  -4   0  172.28   22.80
  20  -4   0  115.69   16.20
 -20  -4   0  144.99   14.60
 -20  -4   0  133.99   14.50
  20  -4   0  156.38   17.90
 -20  -4   0  128.09   18.50
  20  -4   0  121.89   19.40
 -20  -4   0  151.78   18.30
  20  -4   0  149.59   22.10
  20  -4   0  149.39   18.80
  20  -4   0  164.88   16.90
 -20  -4   0  147.69   18.70
  20   4   0  143.79   21.80
  20   4   0  140.19   18.00
 -20   4   0  152.18   22.80
  20   4   0  147.99   22.60
 -20   4   0   99.99   16.70
 -20   4   0  169.88   22.00
  20   4   0  184.98   22.40
  20   4   0  149.99   19.40
 -20   4   0  175.38   22.40
  20   4   0  135.09   20.40
 -20   4   0  142.09   20.90
 -20   4   0  143.79   17.00
  20   4   0  149.09   21.50
 -20   4   0  107.29   15.20
  20   4   0  151.08   17.80
  20   4   0  183.28   21.50
 -20   4   0  180.98   21.20
  20   4   0  161.28   19.80
  20   4   0  149.49   21.80
 -20   4   0  189.28   24.90
  20   4   0  125.89   16.50
  22  -4   0   45.20   17.00
 -22  -4   0   49.00   13.00
 -22  -4   0   50.99   13.90
 -22  -4   0   61.69   17.90
 -22  -4   0   56.69   11.40
  22  -4   0   51.39   15.10
  22  -4   0   53.49   12.80
 -22  -4   0   61.79   18.90
 -22  -4   0   53.29   12.40
 -22  -4   0   60.19   13.70
  22  -4   0   36.90   14.10
 -22  -4   0   67.79   14.80
 -22  -4   0   60.09   15.80
 -22  -4   0   62.59   16.90
 -22  -4   0   37.20   16.20
  22  -4   0   40.80   14.60
  22  -4   0   65.69   14.10
  22  -4   0   40.00   13.70
  22  -4   0   99.89   18.70
  22  -4   0   57.29   15.00
 -22   4   0   45.80   11.80
 -22   4   0   77.29   20.90
  22   4   0   44.80   12.40
  22   4   0   57.19   25.40
 -22   4   0   65.19   16.00
  22   4   0   57.79   14.10
 -22   4   0   45.90   13.20
  22   4   0   20.20   15.00
  22   4   0   50.79   11.70
 -22   4   0   31.80   15.70
  22   4   0   86.59   15.80
 -22   4   0   66.19   17.80
  22   4   0   69.39   19.10
 -22   4   0   60.89   16.50
 -22   4   0   50.69   18.30
 -22   4   0   44.20   13.80
  22   4   0   36.30   15.70
  22   4   0   64.59   16.40
  22   4   0   34.60   18.40
  22   4   0   52.99   13.30
  22   4   0   61.59   17.60
  -1  -5   0  294.87   21.60
   1  -5   0  340.27   23.90
  -1  -5   0  338.37   20.10
   1  -5   0  331.17   20.30
   1  -5   0  294.37   22.20
   1  -5   0  313.67   20.10
   1  -5   0  354.66   21.80
   1  -5   0  318.57   27.20
   1  -5   0  351.66   21.70
   1  -5   0  310.87   18.10
   1  -5   0  323.87   15.80
  -1  -5   0  313.37   20.00
  -1  -5   0  341.47   23.50
  -1  -5   0  302.97   15.20
  -1  -5   0  328.37   21.90
  -1  -5   0  302.07   24.80
  -1  -5   0  341.27   16.70
  -1  -5   0  317.97   22.00
  -1  -5   0  322.97   20.70
   1  -5   0  340.07   22.20
  -1  -5   0  299.47   22.00
   1  -5   0  341.27   22.20
  -1  -5   0  310.27   18.50
  -1  -5   0  361.56   22.00
  -1   5   0  360.26   18.00
  -1   5   0  329.87   22.80
  -1   5   0  320.47   14.80
  -1   5   0  380.26   24.00
  -1   5   0  315.97   24.00
   1   5   0  295.87   18.10
   1   5   0  298.67   24.10
  -1   5   0  344.47   23.80
   1   5   0  304.17   22.70
   1   5   0  331.47   17.20
  -1   5   0  332.77   17.90
   1   5   0  326.97   18.30
  -1   5   0  323.27   18.70
  -1   5   0  350.86   19.20
   1   5   0  338.77   21.10
  -1   5   0  294.47   17.10
  -1   5   0  299.57   23.50
  -1   5   0  304.17   22.70
   1   5   0  309.67   16.20
   1   5   0  295.77   23.10
   1   5   0  294.77   22.00
   1   5   0  276.97   21.50
   1   5   0  337.47   25.00
   1   5   0  331.67   23.60
  -1   5   0  304.47   20.70
  -1   5   0  307.37   16.90
  -1   5   0  338.47   23.50
  -1   5   0  298.57   21.30
   1   5   0  306.87   23.40
   1   5   0  370.36   18.20
   3  -5   0 1071.29   41.40
  -3  -5   0 1039.30   43.60
  -3  -5   0 1030.50   36.90
   3  -5   0 1043.40   40.40
  -3  -5   0 1024.40   42.00
  -3  -5   0 1036.10   41.70
  -3  -5   0 1020.20   36.20
  -3  -5   0 1038.70   40.20
   3  -5   0 1036.50   37.10
  -3  -5   0 1070.79   35.20
  -3  -5   0 1024.40   42.70
  -3  -5   0 1008.70   38.70
   3  -5   0 1002.50   37.00
  -3  -5   0 1032.60   35.40
   3  -5   0 1042.90   34.10
   3  -5   0 1049.00   39.70
  -3  -5   0 1000.30   40.90
  -3  -5   0 1010.60   44.40
   3  -5   0 1013.80   50.29
   3  -5   0 1076.49   43.40
   3  -5   0 1011.80   41.20
  -3  -5   0 1067.19   42.80
  -3  -5   0 1008.50   42.90
   3  -5   0 1088.49   41.40
   3  -5   0 1000.00   44.30
   3  -5   0 1041.70   42.50
   3  -5   0 1060.29   35.50
   3  -5   0 1020.50   41.60
  -3   5   0  982.30   35.10
   3   5   0 1004.20   38.90
  -3   5   0 1041.60   37.90
   3   5   0  969.90   44.00
   3   5   0 1037.30   36.90
  -3   5   0 1066.29   42.20
  -3   5   0 1058.99   39.70
   3   5   0 1051.09   45.00
   3   5   0  986.30   35.50
   3   5   0 1052.79   44.80
  -3   5   0 1034.80   38.10
  -3   5   0  996.30   43.40
   3   5   0  997.80   36.40
  -3   5   0 1032.40   42.90
  -3   5   0 1031.70   37.20
  -3   5   0 1104.79   42.60
  -3   5   0  999.50   44.00
  -3   5   0 1042.70   41.90
  -3   5   0  967.10   33.50
  -3   5   0 1070.09   43.20
   3   5   0 1048.50   44.00
  -3   5   0 1013.30   38.40
   3   5   0 1061.79   36.80
  -3   5   0 1035.80   42.60
   3   5   0 1054.59   39.30
   3   5   0 1083.59   44.50
   3   5   0  994.90   43.90
   3   5   0 1040.20   39.30
   3   5   0 1075.69   36.70
   3   5   0 1042.70   42.30
   5  -5   0    6.50    4.60
   5  -5   0   13.90   11.00
   5  -5   0   -1.90    9.50
  -5  -5   0   13.10    6.30
  -5  -5   0   12.60    7.10
  -5  -5   0    3.80    5.90
   5  -5   0    7.90    7.20
  -5  -5   0    5.80    7.90
   5  -5   0   15.50    9.20
   5  -5   0   -7.60   10.10
  -5  -5   0   11.80    9.00
   5  -5   0    1.40    6.40
  -5  -5   0   15.30   11.40
   5  -5   0   10.20   11.20
   5  -5   0    6.80    5.20
  -5  -5   0   17.30    9.10
  -5  -5   0   -0.50    8.60
   5  -5   0   21.10   10.20
  -5  -5   0    8.30    9.00
  -5  -5   0   15.50    9.90
  -5  -5   0    5.40    7.10
  -5  -5   0   13.30    9.10
  -5  -5   0   -5.40    9.90
   5  -5   0   16.30    9.00
   5  -5   0   12.00   10.10
  -5  -5   0   -2.90    9.60
   5  -5   0    3.70    7.50
   5  -5   0   15.70    9.10
   5   5   0    3.70   10.90
  -5   5   0   21.20    8.00
  -5   5   0   11.50   10.50
   5   5   0   11.50   10.20
   5   5   0   20.80   12.50
  -5   5   0    9.80    8.60
  -5   5   0    6.40   10.30
  -5   5   0   10.40    5.50
  -5   5   0   11.70    8.40
  -5   5   0   -0.50   11.10
   5   5   0   29.10   12.10
   5   5   0   -1.90    9.60
  -5   5   0   15.60    5.80
   5   5   0   11.20   11.10
  -5   5   0    5.40    9.20
   5   5   0    2.20   10.20
  -5   5   0    1.50    9.40
  -5   5   0   11.30    9.80
   5   5   0   13.40   11.80
   5   5   0   20.00    6.60
   5   5   0   12.90    7.40
  -5   5   0   35.80   12.00
   5   5   0    7.50    6.30
   5   5   0   -0.70    8.40
  -5   5   0    6.40    8.60
  -5   5   0    5.50    9.50
   5   5   0    4.50    8.80
  -5   5   0   13.60   10.60
   5   5   0    6.80    7.90
   5   5   0   19.90    7.10
   5   5   0    3.70    7.10
  -7  -5   0   54.79   11.70
   7  -5   0   60.79   10.70
  -7  -5   0   86.89   10.30
  -7  -5   0   82.49   13.50
  -7  -5   0   77.59   15.30
  -7  -5   0   81.19    8.80
   7  -5   0   83.09   13.20
   7  -5   0   89.39   12.60
   7  -5   0   67.29   13.60
   7  -5   0   69.89   12.20
   7  -5   0   88.69   15.60
  -7  -5   0   76.99   12.80
   7  -5   0   65.09    6.70
  -7  -5   0   94.89   15.00
  -7  -5   0   70.09   11.30
  -7  -5   0   46.50   11.10
  -7  -5   0   47.90   11.60
   7  -5   0   77.69   14.10
  -7  -5   0   53.49    8.40
   7  -5   0   78.29   12.80
   7  -5   0   92.49    8.40
  -7  -5   0   75.09   14.80
  -7  -5   0   60.39   14.30
   7  -5   0   65.89   12.00
   7  -5   0   84.79   10.30
   7  -5   0   54.79    9.10
   7  -5   0   84.09    8.40
   7  -5   0   50.99   15.10
  -7  -5   0   72.19   10.90
  -7   5   0   68.59   12.50
  -7   5   0   66.09   13.50
   7   5   0   64.89   14.80
  -7   5   0   65.59    7.00
   7   5   0   70.69   16.00
   7   5   0   76.49   14.90
   7   5   0   81.59   14.60
   7   5   0   81.79   16.40
   7   5   0   54.09   13.60
   7   5   0   75.29   12.60
   7   5   0   78.69   13.10
  -7   5   0   78.99   14.10
  -7   5   0   58.69   10.70
   7   5   0   80.99    9.60
   7   5   0   90.39   11.40
  -7   5   0   89.19   15.30
   7   5   0   55.19   13.00
  -7   5   0   82.69   13.80
  -7   5   0   76.89   13.60
  -7   5   0   67.49   14.10
  -7   5   0   70.69   11.90
   7   5   0   72.09   11.30
   7   5   0   60.69   12.00
  -7   5   0   70.79   10.30
  -7   5   0   78.49   13.90
  -7   5   0   84.09   13.80
   7   5   0   90.69    9.80
  -7   5   0   92.89   13.10
   9  -5   0   86.09    7.60
   9  -5   0   93.59   11.30
  -9  -5   0   86.69   15.80
   9  -5   0  116.19   13.50
   9  -5   0  118.09   18.30
  -9  -5   0  107.69   18.00
   9  -5   0  112.59   19.20
  -9  -5   0  105.89   14.30
  -9  -5   0   90.89    9.20
  -9  -5   0   82.49   14.40
  -9  -5   0   73.99   11.90
   9  -5   0   86.39   13.20
   9  -5   0  101.79   24.10
  -9  -5   0  120.19   11.30
  -9  -5   0   92.39   19.80
   9  -5   0  104.39   13.50
   9  -5   0   95.89   13.90
  -9  -5   0  112.59   10.60
   9  -5   0   97.29    9.50
   9  -5   0   93.29    9.30
  -9  -5   0  107.09   17.70
  -9  -5   0   98.39   14.50
  -9  -5   0  106.89   10.40
  -9  -5   0  115.79   17.10
  -9  -5   0  111.99   13.40
   9  -5   0   84.19   13.40
  -9  -5   0   99.19   14.40
   9  -5   0   83.69   14.20
  -9  -5   0   98.29   11.40
   9   5   0  124.19   13.60
  -9   5   0  108.19   12.50
  -9   5   0  106.19   13.00
  -9   5   0   99.99   14.30
   9   5   0  101.89   13.60
   9   5   0   99.49   14.30
   9   5   0  123.99   18.80
   9   5   0   80.69   14.00
  -9   5   0   87.49   14.40
   9   5   0   91.79   20.30
  -9   5   0  102.99   14.40
   9   5   0  122.19   16.50
   9   5   0  107.69   11.40
   9   5   0   92.79   10.70
  -9   5   0  117.29   14.90
   9   5   0   83.99   16.60
   9   5   0  110.79   29.50
  -9   5   0   84.19   14.80
  -9   5   0  128.09   15.30
  -9   5   0  102.69   17.70
  -9   5   0   99.59   15.60
  -9   5   0  116.09   16.40
  -9   5   0  105.19   13.90
   9   5   0   97.69   16.50
   9   5   0   68.99   12.80
  -9   5   0  106.59   18.50
 -11  -5   0   -1.80    5.00
  11  -5   0   -1.60    8.50
 -11  -5   0   -0.90   12.50
 -11  -5   0   15.70    9.10
  11  -5   0   -1.30   10.20
 -11  -5   0    7.70    9.70
  11  -5   0    2.40    8.60
 -11  -5   0  -12.60    7.50
 -11  -5   0   -7.50   10.20
  11  -5   0    9.00    3.60
 -11  -5   0   -5.40    7.60
  11  -5   0  -10.70    9.00
 -11  -5   0   13.40   11.50
 -11  -5   0    1.30    8.10
  11  -5   0   -6.80    7.10
  11  -5   0   -5.00    4.10
  11  -5   0  -12.60   12.40
  11  -5   0    2.10   11.30
  11  -5   0    2.90    9.10
  11  -5   0   -6.50    8.90
 -11  -5   0   -3.20   10.20
  11  -5   0    5.90    6.20
  11  -5   0  -11.60    8.40
 -11  -5   0   -2.10    6.80
  11  -5   0   -8.50    8.20
 -11  -5   0   -7.50    6.00
 -11  -5   0  -15.00    9.50
 -11   5   0    0.40   10.10
  11   5   0    9.50   13.30
  11   5   0   -8.60    8.70
 -11   5   0    7.40    6.90
  11   5   0  -12.40   11.50
 -11   5   0   -4.70    8.70
  11   5   0   -4.30    8.90
  11   5   0   -0.10   11.60
  11   5   0   -3.90   12.50
  11   5   0   -8.10    8.00
  11   5   0   -8.70   11.60
  11   5   0   10.40    9.50
 -11   5   0   -6.60    8.70
 -11   5   0   -0.90    8.60
 -11   5   0  -12.20    9.50
  11   5   0    2.50   10.00
  11   5   0    3.00   11.50
 -11   5   0    5.00    9.70
  11   5   0   -0.60    5.80
 -11   5   0    8.80   11.50
 -11   5   0    5.70    8.10
  11   5   0   -0.60   10.10
 -11   5   0   -6.70   10.90
 -11   5   0    7.70    7.40
  11   5   0   -5.00    6.60
 -11   5   0   -4.10   10.20
 -11   5   0   -8.10   11.30
 -11   5   0   -7.50   10.20
 -11   5   0    0.80    9.70
  13  -5   0  118.69   15.20
  13  -5   0  148.09   13.20
 -13  -5   0  144.79   20.80
 -13  -5   0  167.88   19.90
  13  -5   0  165.98   16.80
  13  -5   0  135.59   17.60
 -13  -5   0  155.98   15.50
 -13  -5   0  162.48   14.70
  13  -5   0  128.29   17.50
 -13  -5   0  157.88   21.20
 -13  -5   0  150.78   15.70
 -13  -5   0  152.88   12.50
  13  -5   0  135.79   15.80
 -13  -5   0  127.99   18.80
 -13  -5   0  130.59   16.70
 -13  -5   0  173.78   16.30
  13  -5   0  148.99   14.60
 -13  -5   0  143.99   10.90
  13  -5   0  163.48   18.30
  13  -5   0  158.98   18.00
 -13  -5   0  166.28   16.80
  13  -5   0  147.79   20.30
 -13  -5   0  158.78   20.00
  13  -5   0  135.29   15.20
 -13  -5   0  142.59   13.70
 -13  -5   0  139.29   18.20
 -13   5   0  146.49   19.50
  13   5   0  161.78   17.60
  13   5   0  184.88   21.90
  13   5   0  197.88   23.80
 -13   5   0  201.38   23.50
  13   5   0  169.38   20.30
  13   5   0  145.69   18.70
 -13   5   0  172.78   16.90
 -13   5   0  169.18   16.90
  13   5   0  136.29   20.70
  13   5   0  177.18   23.00
 -13   5   0  193.58   24.10
  13   5   0  150.18   11.40
 -13   5   0  164.48   19.80
 -13   5   0  141.79   16.00
 -13   5   0  167.58   20.30
  13   5   0  127.99   17.00
 -13   5   0  148.09   14.90
  13   5   0  142.69   17.10
  13   5   0  159.88   15.00
  13   5   0  172.88   22.40
 -13   5   0  158.28   20.70
 -13   5   0  174.28   18.40
 -13   5   0  173.48   19.70
  13   5   0  137.49   15.20
  13   5   0  178.68   13.40
  15  -5   0    1.90    9.70
 -15  -5   0   14.20    9.00
 -15  -5   0   13.60    8.80
 -15  -5   0   17.00   11.10
  15  -5   0    5.40   11.20
 -15  -5   0   11.60    6.90
  15  -5   0    5.40   12.90
  15  -5   0    0.30    8.80
 -15  -5   0   -2.10   10.20
  15  -5   0   -0.80   10.70
  15  -5   0    1.20    8.20
  15  -5   0    9.00   17.50
 -15  -5   0   22.80   13.60
  15  -5   0   10.80   11.50
  15  -5   0   16.90   11.20
  15  -5   0   28.10   11.80
 -15  -5   0    7.30   11.50
 -15  -5   0    9.80   13.60
 -15  -5   0    9.40    8.20
 -15  -5   0    4.40    7.50
 -15  -5   0    9.80   12.00
  15  -5   0    4.20    9.80
 -15  -5   0    0.80    9.00
 -15  -5   0   28.50   16.20
  15   5   0    8.20   13.70
  15   5   0   -1.70    8.30
  15   5   0    1.90   13.70
 -15   5   0  -11.30   11.70
 -15   5   0   11.10   11.30
  15   5   0    3.20   11.30
 -15   5   0   19.70    9.50
 -15   5   0    9.90   13.20
  15   5   0    1.70   13.90
 -15   5   0   18.40   11.30
  15   5   0    9.90   13.10
 -15   5   0   22.20   10.30
 -15   5   0   12.90   12.60
  15   5   0    1.20    8.90
  15   5   0   25.80   18.40
  15   5   0    2.50   11.20
 -15   5   0    3.90   13.00
  15   5   0   23.70   11.80
  15   5   0   14.70   13.50
 -15   5   0   14.00    7.60
  15   5   0   -4.70   10.80
  15   5   0   12.60    7.40
 -15   5   0    1.10   12.20
 -15   5   0    6.20    9.10
 -15   5   0    2.90    8.90
 -15   5   0   18.30   15.20
  15   5   0    7.80   12.60
  17  -5   0   27.70   13.90
  17  -5   0   22.50   11.60
 -17  -5   0   17.20    9.70
  17  -5   0   20.10   10.30
 -17  -5   0   26.00   13.70
 -17  -5   0   38.80   11.00
 -17  -5   0   28.00   14.40
 -17  -5   0   25.60   11.40
  17  -5   0    2.60   11.20
  17  -5   0   33.90   13.70
 -17  -5   0   53.49   30.40
 -17  -5   0   35.40   12.50
  17  -5   0   59.89   14.00
  17  -5   0   10.60   11.60
  17  -5   0   -2.10   17.60
  17  -5   0   18.30   16.30
 -17  -5   0   32.00   10.00
 -17  -5   0   24.70   12.20
  17  -5   0   20.30   10.90
  17  -5   0   19.60   11.60
 -17  -5   0   28.20   13.60
  17  -5   0   13.80   10.10
 -17  -5   0   38.50   10.90
 -17  -5   0   22.10    9.10
  17   5   0   26.90   16.90
 -17   5   0   16.20   11.20
  17   5   0   26.40   14.40
  17   5   0   48.40   15.90
 -17   5   0   21.30   16.30
 -17   5   0   33.10   14.40
  17   5   0   13.00   12.50
  17   5   0   28.90   14.70
 -17   5   0   29.10    9.60
 -17   5   0   17.60    9.00
  17   5   0   20.10    8.20
  17   5   0   25.50   14.10
  17   5   0   -0.50   11.80
  17   5   0   39.20   17.10
 -17   5   0   27.10   15.10
  17   5   0   -2.70    8.30
  17   5   0   33.10   15.40
 -17   5   0   35.90   16.90
 -17   5   0   12.80    9.80
 -17   5   0   36.40   10.70
 -17   5   0   25.90   15.80
  17   5   0   35.10   13.80
 -17   5   0   22.00   12.90
 -17   5   0   34.80   16.10
  19  -5   0  163.08   18.60
 -19  -5   0  224.58   25.30
 -19  -5   0  225.68   28.80
 -19  -5   0  176.48   23.30
 -19  -5   0  201.18   18.00
  19  -5   0  138.09   23.30
 -19  -5   0  184.78   18.80
 -19  -5   0  203.78   21.40
  19  -5   0  183.78   18.90
 -19  -5   0  203.48   22.10
 -19  -5   0  231.88   24.30
  19  -5   0  182.18   21.50
  19  -5   0  196.18   21.60
  19  -5   0  171.28   25.80
  19  -5   0  170.88   20.70
  19  -5   0  163.18   16.70
  19  -5   0  164.38   19.60
 -19  -5   0  170.48   17.10
 -19  -5   0  215.18   17.00
  19  -5   0  221.78   23.30
 -19   5   0  157.08   34.30
 -19   5   0  173.28   22.50
  19   5   0  209.88   28.80
 -19   5   0  194.58   17.60
 -19   5   0  179.98   16.90
  19   5   0  262.47   26.70
 -19   5   0  200.28   24.60
 -19   5   0  194.18   19.10
  19   5   0  177.18   23.90
  19   5   0  153.48   19.70
 -19   5   0  187.78   24.30
  19   5   0  209.18   25.90
  19   5   0  204.68   25.10
  19   5   0  147.69   18.90
 -19   5   0  163.68   21.70
  19   5   0  206.98   24.50
 -19   5   0  122.19   18.30
 -19   5   0  208.38   28.40
 -19   5   0  153.48   20.20
  19   5   0  187.88   20.30
   0  -6   0   77.89   14.20
   0  -6   0   94.99   18.70
   0  -6   0   95.59    8.90
   0  -6   0   65.49   15.70
   0  -6   0   81.89   11.00
   0  -6   0   92.49   10.40
   0  -6   0   56.69   13.40
   0  -6   0   93.09   18.30
   0  -6   0   98.89   17.20
   0  -6   0   89.19   15.80
   0  -6   0   73.49    8.40
   0  -6   0   76.79   15.50
   0  -6   0   83.29   12.40
   0  -6   0   64.29   12.90
   0   6   0   80.99   11.60
   0   6   0  126.99   19.80
   0   6   0   39.40   16.90
   0   6   0   87.99    9.90
   0   6   0   76.99   17.30
   0   6   0   74.79   15.60
   0   6   0   85.79   17.30
   0   6   0   91.19   17.50
   0   6   0   82.59   11.20
   0   6   0   63.89   11.70
   0   6   0   81.09   14.90
   0   6   0  101.79   11.70
   0   6   0   58.19   14.40
   0   6   0   77.49   16.50
   0   6   0   93.19   13.10
   2  -6   0   45.50   12.90
  -2  -6   0   23.70   13.60
  -2  -6   0   39.00   14.50
   2  -6   0   29.40   14.60
  -2  -6   0   47.00   10.00
   2  -6   0   34.40   12.30
   2  -6   0   47.70   14.30
   2  -6   0   26.60   13.00
   2  -6   0   53.29   10.40
  -2  -6   0   33.50   13.60
  -2  -6   0   28.90   11.90
  -2  -6   0   51.69   12.10
   2  -6   0   50.29   15.30
  -2  -6   0   39.80   12.60
   2  -6   0   33.70    9.40
   2  -6   0   37.40    7.20
  -2  -6   0   48.60   13.70
   2  -6   0   39.60    6.30
  -2  -6   0   29.50   12.80
   2  -6   0   68.89   17.10
  -2  -6   0   41.30    8.20
  -2  -6   0   46.90   10.60
   2  -6   0   57.79   14.10
  -2  -6   0   45.40    7.20
  -2  -6   0   39.30   13.30
   2  -6   0   34.70    8.80
   2  -6   0   51.39   13.40
   2   6   0   49.10   15.20
  -2   6   0   56.19   16.20
   2   6   0   47.70   10.10
   2   6   0   40.80    9.70
  -2   6   0   -1.20   13.00
   2   6   0   44.50   12.90
   2   6   0   31.20   14.50
  -2   6   0   31.60    8.50
   2   6   0   52.59   15.30
   2   6   0   39.50   13.60
  -2   6   0   40.90    9.80
   2   6   0   41.10    9.90
  -2   6   0   18.40    9.10
   2   6   0   43.10   11.10
   2   6   0   26.00   14.10
   2   6   0   46.70   12.70
  -2   6   0   49.40   14.40
   2   6   0   45.40    8.60
   2   6   0   45.40    8.20
  -2   6   0   53.99   15.00
   2   6   0   31.60    8.30
  -2   6   0   35.90   13.40
  -2   6   0   43.50   13.40
  -2   6   0   30.00   13.90
   2   6   0   55.79   17.00
   2   6   0   51.09   16.00
  -2   6   0   42.00   13.40
  -2   6   0   37.50   11.40
  -2   6   0   47.70   14.80
  -2   6   0   49.30   10.20
   4  -6   0  124.49   11.30
   4  -6   0  123.99   13.40
  -4  -6   0  117.29   17.00
   4  -6   0  112.19   17.80
  -4  -6   0   97.29   15.20
   4  -6   0  164.08   22.40
  -4  -6   0  122.89   19.70
  -4  -6   0  101.09   17.20
   4  -6   0  126.29   17.30
  -4  -6   0  124.99   10.40
   4  -6   0  112.29   16.50
   4  -6   0  114.59   12.80
   4  -6   0  138.79   24.20
   4  -6   0   83.79   15.20
  -4  -6   0  111.19   14.50
  -4  -6   0  110.29   16.80
   4  -6   0   87.49   11.70
  -4  -6   0  131.29   18.90
   4  -6   0   93.09   15.40
   4  -6   0   86.19   14.70
  -4  -6   0  141.59   20.00
  -4  -6   0  100.29   15.30
  -4  -6   0  118.19   13.10
  -4  -6   0  158.08   16.90
   4  -6   0  112.99   16.30
   4   6   0  148.99   12.80
  -4   6   0  112.99   17.70
   4   6   0  149.99   22.20
   4   6   0  106.29   16.00
  -4   6   0  142.09   19.70
   4   6   0   90.59   18.70
  -4   6   0  156.48   13.40
   4   6   0  122.69   18.70
  -4   6   0  140.29   15.00
   4   6   0  117.29   12.30
   4   6   0  136.59   13.20
   4   6   0  143.59   15.90
  -4   6   0  139.59   17.50
   4   6   0  110.69   14.50
   4   6   0  139.39   15.60
  -4   6   0  135.99   14.70
  -4   6   0  174.38   21.50
   4   6   0  120.99   20.60
  -4   6   0  117.69   11.00
  -4   6   0  151.48   20.50
   4   6   0   93.89   22.10
  -4   6   0  122.89   16.10
  -4   6   0  114.99   10.90
  -4   6   0  128.59   17.90
  -4   6   0  141.99   19.60
  -4   6   0  109.99   15.40
   4   6   0  107.49   17.60
  -4   6   0  141.19   20.40
   4   6   0  118.89   17.50
   4   6   0  128.49   12.80
   4   6   0  129.19   12.20
   6  -6   0   45.80   14.10
  -6  -6   0   53.89   15.70
  -6  -6   0   45.70   13.00
  -6  -6   0   76.59   14.10
  -6  -6   0   67.49   13.90
   6  -6   0   48.40    8.90
   6  -6   0   65.29   15.20
  -6  -6   0   67.99   16.40
   6  -6   0   64.89   16.50
   6  -6   0   37.50   10.60
  -6  -6   0   61.79   10.80
  -6  -6   0   96.29   26.60
   6  -6   0   50.99   10.20
   6  -6   0   63.49   11.40
  -6  -6   0   61.59   15.60
   6  -6   0   71.29   14.30
  -6  -6   0   66.89    8.70
   6  -6   0   34.70   14.00
   6  -6   0   66.89   18.30
   6  -6   0   46.60   13.10
  -6  -6   0   65.49   16.10
  -6  -6   0   72.49   10.30
   6  -6   0   69.19   14.20
   6   6   0   69.89   10.80
   6   6   0   47.20   12.30
   6   6   0   48.10   10.00
  -6   6   0   65.19   10.80
  -6   6   0   40.50   11.90
  -6   6   0   60.69   15.80
   6   6   0   55.99   16.00
  -6   6   0   88.89   18.50
  -6   6   0   58.09   15.00
   6   6   0   63.09    9.40
  -6   6   0   60.19   15.30
  -6   6   0   52.29   15.90
  -6   6   0   60.09   12.50
  -6   6   0   54.99   13.60
   6   6   0   83.49   18.30
   6   6   0   62.49    9.10
   6   6   0   62.49   17.10
   6   6   0   42.60   13.60
  -6   6   0   43.30   12.90
   6   6   0   73.29   16.50
  -6   6   0   73.99   16.40
   6   6   0   35.80   10.80
   6   6   0   76.99   17.40
   6   6   0   39.70   15.40
   6   6   0   65.49    9.40
   6   6   0   82.19   17.70
  -6   6   0   59.39   12.40
   6   6   0   53.89   14.10
  -6   6   0   26.70   12.20
  -6   6   0   57.29   15.00
   8  -6   0   34.90   14.80
   8  -6   0   20.10   12.90
   8  -6   0   28.10   13.90
  -8  -6   0   34.00   11.60
  -8  -6   0   48.30   14.30
   8  -6   0   32.30   13.60
  -8  -6   0   63.89   16.50
  -8  -6   0   25.90   11.50
  -8  -6   0   63.59   16.90
   8  -6   0   39.90   12.90
   8  -6   0   33.00    8.60
  -8  -6   0   42.60   10.80
   8  -6   0   62.79   13.60
  -8  -6   0   67.49   16.90
   8  -6   0   30.80   15.90
   8  -6   0   31.30   12.20
   8  -6   0   43.90   11.30
   8  -6   0   23.80    9.40
  -8  -6   0   58.19    9.90
  -8  -6   0   41.20    8.00
  -8  -6   0   36.60   12.30
  -8  -6   0   46.00   14.60
  -8  -6   0   28.30   11.60
  -8   6   0   69.59   14.40
   8   6   0   67.49   18.60
  -8   6   0   30.20   11.90
   8   6   0   63.19   12.00
   8   6   0   55.29   14.40
  -8   6   0   30.60   11.90
   8   6   0   29.10   14.30
   8   6   0   46.60   15.60
   8   6   0   62.89   17.70
   8   6   0   74.59   12.40
  -8   6   0   49.90   15.20
  -8   6   0   62.29   14.60
  -8   6   0   32.50   10.90
  -8   6   0   32.50   12.00
  -8   6   0   81.79   15.70
  -8   6   0   17.90   16.40
  -8   6   0   33.10   13.10
   8   6   0   29.90   12.80
  -8   6   0   51.39   15.30
  -8   6   0   46.10   10.70
   8   6   0   32.80    9.70
   8   6   0   53.89   16.80
   8   6   0   32.30   14.70
   8   6   0   48.70   14.00
   8   6   0   61.19    8.40
   8   6   0   43.90   15.80
  -8   6   0   16.30   14.00
  10  -6   0   71.19   11.70
 -10  -6   0   60.39   11.60
 -10  -6   0   73.09   15.10
  10  -6   0   66.59   13.60
 -10  -6   0   72.19   10.70
  10  -6   0   78.59   16.10
 -10  -6   0   69.89   17.00
 -10  -6   0   73.39   15.10
  10  -6   0  101.29   22.50
 -10  -6   0   66.69    9.90
  10  -6   0   90.29   14.30
  10  -6   0   44.90   13.10
 -10  -6   0   65.49   12.70
 -10  -6   0   76.59   17.80
  10  -6   0   76.89   16.30
 -10  -6   0   63.09   16.00
 -10  -6   0   84.29   16.80
 -10  -6   0   75.29   14.70
 -10  -6   0   79.59   17.40
  10  -6   0   52.39   13.60
  10  -6   0   54.29   13.10
  10  -6   0   72.59   18.70
 -10  -6   0   62.19   13.90
 -10   6   0   56.79   17.40
 -10   6   0   46.90   14.70
  10   6   0   53.89   12.20
 -10   6   0   74.89   17.00
  10   6   0   49.50    9.80
 -10   6   0   55.19   16.50
  10   6   0   86.29   18.70
  10   6   0   81.89   13.50
  10   6   0   46.20   16.20
 -10   6   0   67.59   12.50
  10   6   0   90.79   11.50
 -10   6   0   56.09   15.00
 -10   6   0   92.79   16.50
 -10   6   0   76.99   12.60
  10   6   0   51.99   14.50
 -10   6   0   84.99   16.60
  10   6   0   40.60   13.00
  10   6   0   70.79   16.30
 -10   6   0   67.89   14.60
  10   6   0   51.79   14.90
  10   6   0   87.09   17.20
  10   6   0   83.59   15.50
 -10   6   0   57.99   15.20
  10   6   0   46.10   16.90
  10   6   0  104.09   21.00
 -10   6   0   48.30   13.80
 -10   6   0   63.29   14.30
 -12  -6   0   91.59   14.00
 -12  -6   0   64.99   13.00
 -12  -6   0   57.69   11.70
  12  -6   0   58.09   13.60
  12  -6   0   74.59   14.80
 -12  -6   0   82.89   11.80
  12  -6   0   95.89   15.50
 -12  -6   0   74.29   13.80
  12  -6   0   49.80   15.10
  12  -6   0   76.99   16.30
 -12  -6   0   67.39   16.60
 -12  -6   0   68.49   15.70
 -12  -6   0   73.69   15.30
  12  -6   0   51.19   11.90
 -12  -6   0   94.59   21.00
  12  -6   0   65.39   17.60
 -12  -6   0   70.99   16.80
 -12  -6   0   73.69   11.50
  12  -6   0   63.69   14.40
 -12  -6   0   64.89   15.50
  12  -6   0   97.39   17.70
 -12   6   0   96.09   18.40
  12   6   0   63.29   15.40
  12   6   0   88.89   15.10
 -12   6   0   94.79   11.90
  12   6   0  117.39   28.50
 -12   6   0   95.09   17.20
 -12   6   0   88.39   16.80
 -12   6   0  111.79   17.70
 -12   6   0   45.70   14.60
 -12   6   0   76.89   14.30
  12   6   0  118.69   22.70
  12   6   0   78.39   15.30
  12   6   0   72.49   19.90
  12   6   0   67.19   16.40
 -12   6   0   88.19   15.30
  12   6   0   79.49   11.50
 -12   6   0   64.09   13.20
  12   6   0   34.60   14.40
  12   6   0   67.49   14.40
 -12   6   0   55.49   14.20
 -12   6   0   73.59   16.40
 -12   6   0   76.39   11.50
 -12   6   0   93.59   19.30
  12   6   0   57.29   15.80
  12   6   0   88.49   20.10
 -12   6   0   95.49   18.70
  14  -6   0   27.60   14.70
 -14  -6   0    8.90   10.10
 -14  -6   0   24.80    9.40
 -14  -6   0   11.20   14.80
  14  -6   0    2.10   20.20
 -14  -6   0   35.90   12.10
 -14  -6   0   11.30   14.20
  14  -6   0   27.40   12.90
  14  -6   0   22.60   12.80
 -14  -6   0   29.90   15.50
  14  -6   0   13.00   14.60
  14  -6   0   24.00   12.50
 -14  -6   0   -8.00   12.40
 -14  -6   0   22.20   12.80
  14  -6   0    2.40   10.90
 -14  -6   0   10.90   11.00
  14  -6   0    2.70   11.60
  14  -6   0   15.40   13.10
  14  -6   0    6.60   10.70
  14   6   0   16.80   12.70
 -14   6   0   10.90   15.20
 -14   6   0   23.00   12.60
  14   6   0   44.10   14.40
  14   6   0   20.10   14.50
 -14   6   0   26.40    9.40
  14   6   0    8.10   15.20
 -14   6   0   26.40   17.40
 -14   6   0    0.80   13.70
  14   6   0   15.00   16.20
  14   6   0  -24.80   21.50
 -14   6   0   -3.20   12.80
  14   6   0    4.20   11.40
 -14   6   0   27.50   14.80
  14   6   0   28.90   15.50
 -14   6   0   48.20   14.20
 -14   6   0   22.10   11.70
  14   6   0   16.00   13.90
 -14   6   0    3.20   11.20
 -14   6   0    7.70   10.50
  14   6   0    5.10   10.80
  14   6   0    8.90   14.90
 -14   6   0   15.80   14.50
  -1  -7   0   96.29   19.80
  -1  -7   0  100.19   28.60
   1  -7   0   77.39   17.20
   1  -7   0  101.99   20.00
  -1  -7   0   96.39   19.40
   1  -7   0   67.89   16.20
  -1  -7   0  109.49   19.60
   1  -7   0   58.29   17.80
  -1  -7   0   84.99   13.90
  -1  -7   0  119.49   19.90
  -1  -7   0   89.39   16.40
   1  -7   0   98.19   19.00
   1  -7   0   88.69   17.70
  -1  -7   0   60.59   16.20
  -1  -7   0   69.19   17.20
   1  -7   0   80.49   13.30
   1  -7   0  100.29   22.30
  -1  -7   0  118.69   13.90
   1  -7   0   75.99   10.80
   1  -7   0   59.69   16.80
   1   7   0   78.59   13.50
   1   7   0  109.39   14.30
   1   7   0   82.29   19.10
  -1   7   0  112.59   21.60
   1   7   0   94.39   19.10
   1   7   0   97.59   20.50
  -1   7   0   95.49   20.00
  -1   7   0   86.39   15.00
  -1   7   0   84.19   12.30
  -1   7   0   88.69   20.20
  -1   7   0   93.79   18.60
  -1   7   0   60.19   20.90
   1   7   0  101.69   20.10
   1   7   0   86.09   20.20
  -1   7   0   76.29   14.00
   1   7   0   89.89   17.20
   1   7   0   75.59   11.90
  -1   7   0  104.79   20.20
   1   7   0   71.19   13.10
  -1   7   0   89.89   18.00
   1   7   0   88.79   19.10
   1   7   0  118.79   27.10
  -1   7   0   76.19   17.30
  -3  -7   0   98.59   17.00
   3  -7   0   84.29   17.50
  -3  -7   0   48.30   16.40
  -3  -7   0   57.29   13.00
   3  -7   0   76.99   14.50
   3  -7   0   69.09   17.40
  -3  -7   0   57.19   11.30
   3  -7   0   66.89   19.80
   3  -7   0   81.69   20.20
  -3  -7   0   58.59   18.40
   3  -7   0   74.79   18.40
  -3  -7   0   84.59   17.70
  -3  -7   0   50.39   17.10
   3  -7   0   74.89   16.80
   3  -7   0   57.49   16.60
  -3  -7   0   66.69   16.50
   3  -7   0   40.30    9.90
   3  -7   0   62.99   16.10
  -3  -7   0   63.99   15.40
   3   7   0   69.99   19.00
  -3   7   0   61.69   14.40
   3   7   0   83.69   13.40
   3   7   0   61.59   17.60
   3   7   0   98.69   22.20
   3   7   0   60.79   12.70
   3   7   0   61.39   18.10
   3   7   0   52.19   16.90
  -3   7   0   38.40   18.40
   3   7   0   49.20   17.20
   3   7   0   93.29   16.40
  -3   7   0  101.29   19.00
  -3   7   0  105.69   20.90
  -3   7   0   61.19   18.20
  -3   7   0   53.59   16.10
  -3   7   0   99.19   17.60
  -3   7   0   54.09   11.80
  -3   7   0   62.49   16.80
  -3   7   0   88.79   26.50
   3   7   0   73.89   14.10
  -3   7   0   52.09   16.50
  -3   7   0   79.59   16.70
   5  -7   0   33.60   14.90
  -5  -7   0   16.80   18.20
   5  -7   0   22.90   11.40
  -5  -7   0   31.60   13.30
   5  -7   0   35.20   15.00
  -5  -7   0   65.59   23.60
   5  -7   0    8.80   14.30
  -5  -7   0   38.90   25.00
   5  -7   0   27.20   13.70
  -5  -7   0   28.70   10.50
  -5  -7   0   41.20   15.70
   5  -7   0   45.20   16.80
   5  -7   0   11.30   16.10
   5  -7   0   34.10   17.90
  -5  -7   0   37.00   12.20
  -5  -7   0   29.30   14.60
  -5  -7   0   24.20   12.70
   5  -7   0   38.00   16.30
   5   7   0   46.00   15.80
  -5   7   0    4.70   12.50
  -5   7   0    1.50   10.70
  -5   7   0   34.10   16.10
   5   7   0   18.60   13.80
  -5   7   0   60.39   16.30
   5   7   0   39.10   17.70
  -5   7   0   35.00   15.10
   5   7   0   20.30   15.40
   5   7   0   30.20   17.20
   5   7   0   37.90   13.90
  -5   7   0   30.50   14.50
  -5   7   0   15.60   15.60
  -5   7   0   21.20   12.80
   5   7   0   54.39   12.80
  -5   7   0   45.00   13.70
  -5   7   0   18.30   10.90
   5   7   0   41.20   18.70
  -5   7   0   51.99   17.60
  -5   7   0   35.70   16.40
  -7  -7   0    8.70   15.30
  -7  -7   0   18.20   16.70
  -7  -7   0   14.50   12.50
  -7  -7   0   -6.20   11.30
   7  -7   0   11.20   15.50
   7  -7   0   14.30   12.60
   7  -7   0   18.40   14.40
  -7  -7   0   31.20   12.90
  -7  -7   0   16.20   12.30
   7  -7   0   15.90   13.80
   7  -7   0   30.70   11.40
   7  -7   0    9.40   24.10
  -7  -7   0   16.40   11.70
   7  -7   0    1.20   16.90
   7  -7   0   36.30   15.10
  -7  -7   0   11.60   13.80
  -7  -7   0  -18.20   22.20
  -7   7   0   29.20   15.30
  -7   7   0    9.80   11.40
   7   7   0   38.50   18.20
   7   7   0   -4.20   17.20
   7   7   0   30.80   19.10
   7   7   0   26.50   17.40
   7   7   0   17.30   14.00
  -7   7   0   26.90   13.80
  -7   7   0   26.40   21.50
  -7   7   0    2.90   13.10
  -7   7   0   25.40   16.10
   7   7   0   23.40   12.00
   7   7   0   10.10   25.20
  -7   7   0   43.90   17.00
   7   7   0    9.10   12.70
  -7   7   0   -1.00   16.60
  -7   7   0   27.10   13.40
  -7   7   0   11.10   13.00
  26   0  -1   30.60   15.50
  26   0  -1   21.10   12.00
  26   0  -1   19.90   11.90
 -26   0   1   40.90   11.00
  26   0  -1   12.70    9.80
  26   0  -1   26.00   10.20
  26   0  -1   40.10   16.90
 -26   0   1   30.70   14.10
  26   0  -1   19.80   14.20
 -26   0   1   30.30    9.80
 -26   0   1   19.10   13.70
 -26   0   1   33.60   17.60
  26   0  -1   31.50   13.80
 -26   0   1   38.70   13.60
 -26   0   1   15.00    7.40
 -26   0   1   36.00   12.20
 -26   0   1   45.30   12.40
  26   0  -1   33.60   18.70
 -26   0   1   21.80   11.30
  26   0  -1   49.20   29.40
 -26   0   1   45.00   15.80
  24   0  -1   50.19   16.70
  24   0  -1   47.70   15.90
  24   0  -1   18.90    9.10
 -24   0   1   41.70   15.20
  24   0  -1   43.40   14.90
  24   0  -1   56.09   19.00
 -24   0   1   41.70   12.40
 -24   0   1   22.80    9.40
 -24   0   1   57.99   17.20
 -24   0   1   33.00   12.20
  24   0  -1   39.20   10.60
 -24   0   1   42.20    9.90
  24   0  -1   57.29   16.00
  24   0  -1   49.20    9.50
  24   0  -1   39.70   13.50
 -24   0   1   32.50   12.60
  24   0  -1   27.00   12.40
 -24   0   1   60.69   15.40
 -24   0   1   24.80   10.70
 -24   0   1   40.90   14.80
  24   0  -1   58.49   14.00
 -24   0   1   26.70   13.60
 -22   0   1   69.39   15.90
 -22   0   1   74.59   15.50
  22   0  -1   58.49   10.60
 -22   0   1   66.29   14.40
  22   0  -1   95.79   15.30
  22   0  -1   48.10   12.70
  22   0  -1   65.19   10.80
  22   0  -1   73.69   12.00
 -22   0   1   85.09   15.60
 -22   0   1   72.99   11.90
 -22   0   1   72.49   15.20
 -22   0   1   70.09   11.20
  22   0  -1   85.59   17.10
  22   0  -1   52.89   12.10
 -22   0   1  102.69   17.20
  22   0  -1   70.49    7.90
 -22   0   1   84.09   14.50
  22   0  -1   86.29   19.90
 -22   0   1  101.59   12.80
 -22   0   1   71.59   12.20
  22   0  -1   75.19   16.20
  22   0  -1   96.69   17.00
 -22   0   1   66.39   12.50
 -20   0   1  202.88   19.00
  20   0  -1  206.98   21.20
 -20   0   1  228.48   19.00
  20   0  -1  252.27   23.90
  20   0  -1  221.28   18.40
  20   0  -1  224.08   20.20
  20   0  -1  267.27   19.20
 -20   0   1  237.28   16.50
  20   0  -1  204.78   22.20
 -20   0   1  236.68   20.30
  20   0  -1  246.78   16.80
  20   0  -1  217.88   15.30
  20   0  -1  244.98   19.40
 -20   0   1  224.68   19.00
 -20   0   1  223.38   19.40
 -20   0   1  250.27   16.80
 -20   0   1  235.58   15.50
  20   0  -1  258.47   18.80
 -20   0   1  216.68   20.40
 -20   0   1  217.28   10.40
 -20   0   1  228.98   19.50
  20   0  -1  288.17   22.60
  20   0  -1  241.48   12.50
 -20   0   1  216.98   17.60
 -20   0   1  242.18   20.30
 -20   0   1  206.48   16.70
  20   0  -1  226.78   15.60
  18   0  -1  160.48   15.70
  18   0  -1  125.09   11.20
 -18   0   1  110.49   11.90
  18   0  -1  118.79    6.10
 -18   0   1  184.28   19.40
 -18   0   1  146.59   16.40
  18   0  -1  112.69    6.20
  18   0  -1  115.59   13.20
 -18   0   1  119.99   13.00
 -18   0   1  104.99   14.10
  18   0  -1  117.89   18.00
  18   0  -1  117.79    9.50
  18   0  -1  139.89   15.50
 -18   0   1  111.19   14.60
  18   0  -1  125.19   14.40
  18   0  -1  114.39   13.90
 -18   0   1  101.39    7.30
 -18   0   1   97.49   13.40
  18   0  -1  126.19   13.60
 -18   0   1  129.79   15.30
 -18   0   1  130.59   13.90
 -18   0   1  118.19   14.70
  18   0  -1  113.19    6.40
  18   0  -1  126.09   12.10
 -18   0   1  145.29   15.90
  18   0  -1  118.79   11.60
  18   0  -1  115.39   15.70
 -16   0   1 2386.66   74.09
 -16   0   1 2286.57   71.09
  16   0  -1 2084.69   64.89
 -16   0   1 2357.46   71.89
 -16   0   1 2173.78   65.79
  16   0  -1 2130.29   72.89
  16   0  -1 2258.57   73.39
  16   0  -1 2305.57   72.49
 -16   0   1 2292.37   71.29
  16   0  -1 2127.69   64.79
  16   0  -1 2200.98   67.49
 -16   0   1 2157.48   72.79
  16   0  -1 2291.27   65.39
  16   0  -1 2254.87   76.29
  16   0  -1 2131.99   69.09
  16   0  -1 2269.77   74.59
  16   0  -1 2244.78   73.89
 -16   0   1 2284.67   73.29
 -16   0   1 2325.77   73.29
  16   0  -1 2219.08   72.59
  16   0  -1 2211.98   69.89
 -16   0   1 2286.57   71.09
  16   0  -1 2272.07   71.39
  16   0  -1 2326.37   70.09
  16   0  -1 2265.17   69.99
 -16   0   1 2289.07   74.09
  16   0  -1 2190.38   69.59
  16   0  -1 2203.38   75.29
 -16   0   1 2378.16   73.89
 -16   0   1 2278.77   72.79
  14   0  -1  250.97   17.70
 -14   0   1  247.08   16.30
  14   0  -1  245.78    9.40
 -14   0   1  259.07   15.90
 -14   0   1  244.78   16.10
  14   0  -1  243.08   18.00
 -14   0   1  237.18   14.00
 -14   0   1  231.18   15.40
  14   0  -1  240.38   10.20
 -14   0   1  241.68   15.20
  14   0  -1  259.57   11.70
  14   0  -1  252.67   15.50
  14   0  -1  228.98   14.80
 -14   0   1  256.37   14.50
  14   0  -1  250.37   17.10
 -14   0   1  260.37   16.10
 -14   0   1  250.37   14.10
  14   0  -1  230.18   13.40
  14   0  -1  239.18   17.70
 -14   0   1  277.17   16.40
  14   0  -1  219.68   13.30
  14   0  -1  256.77   15.10
  14   0  -1  231.68    9.80
 -14   0   1  250.07   15.70
  14   0  -1  261.97   16.20
  14   0  -1  224.78   14.80
  14   0  -1  228.68    9.60
  14   0  -1  249.78   13.60
  14   0  -1  260.67   13.40
 -14   0   1  241.78   10.10
 -14   0   1  244.28   14.30
  12   0  -1   21.20    3.30
  12   0  -1   25.80    3.50
  12   0  -1   18.50    5.40
 -12   0   1   18.90    6.30
 -12   0   1   25.20    3.90
  12   0  -1   19.90    6.50
 -12   0   1   29.30    7.30
 -12   0   1   25.30    6.20
  12   0  -1   25.50    6.60
 -12   0   1   29.10    7.80
 -12   0   1   21.10    6.10
 -12   0   1   29.90    6.00
  12   0  -1   26.80    7.10
 -12   0   1   31.90    6.10
  12   0  -1   14.80    5.10
  12   0  -1   14.40    4.60
  12   0  -1   30.30    6.50
 -12   0   1   22.00    7.20
 -12   0   1   14.30    5.80
  12   0  -1   25.10    3.40
 -12   0   1   27.20    7.00
  12   0  -1   13.00    5.10
  12   0  -1   20.40    6.10
  12   0  -1   16.50    5.40
  12   0  -1   14.90    8.80
 -12   0   1   15.80    6.10
  12   0  -1   28.20    5.00
  12   0  -1   21.30    2.90
  12   0  -1    5.50    6.40
  12   0  -1   22.30    7.10
 -10   0   1    2.60    4.50
  10   0  -1    1.20    2.30
  10   0  -1   -2.50    4.70
  10   0  -1   -1.30    3.90
 -10   0   1    5.00    2.30
  10   0  -1   -0.10    2.40
 -10   0   1   15.50    6.40
  10   0  -1    4.70    5.70
  10   0  -1    0.10    3.10
 -10   0   1    1.00    4.50
 -10   0   1   -0.70    3.80
  10   0  -1   -2.00    1.90
  10   0  -1   -2.90    4.10
 -10   0   1    2.70    4.30
  10   0  -1    0.80    3.10
  10   0  -1    9.60    5.80
 -10   0   1    2.80    5.80
 -10   0   1   -5.70    5.10
 -10   0   1    3.10    5.50
  10   0  -1   -2.60    4.60
  10   0  -1    2.30    2.00
 -10   0   1    2.50    5.00
  10   0  -1    2.30    4.70
  10   0  -1    5.30    5.20
 -10   0   1   -7.00    5.00
 -10   0   1    1.90    4.60
  10   0  -1   15.10    6.90
  10   0  -1    1.70    3.50
  10   0  -1    9.00    4.00
 -10   0   1    7.50    5.50
  10   0  -1    0.20    6.10
  10   0  -1    3.40    4.10
  10   0  -1    5.20    8.60
  -8   0   1   98.89    7.70
  -8   0   1   95.69    7.50
   8   0  -1   93.29    9.40
   8   0  -1   98.59    4.70
   8   0  -1   90.59    4.30
   8   0  -1   86.79    6.70
   8   0  -1   94.39    7.20
   8   0  -1   98.29    4.90
  -8   0   1   98.59    8.30
   8   0  -1   78.69    8.00
  -8   0   1   95.29    8.60
   8   0  -1   84.89    7.10
  -8   0   1  114.09    8.40
   8   0  -1  110.39    8.20
  -8   0   1   99.49    9.50
  -8   0   1  107.29    8.60
   8   0  -1   93.49    7.60
  -8   0   1  104.29    8.70
   8   0  -1   94.99    4.70
  -8   0   1   95.49    7.80
  -8   0   1  112.59    9.00
   8   0  -1   95.49    9.30
   8   0  -1   99.59    9.80
   8   0  -1   94.19    5.80
   8   0  -1  103.39    7.20
   8   0  -1   85.49    8.20
  -8   0   1  102.39   10.40
  -8   0   1  106.49    9.10
   8   0  -1  112.39    5.60
  -8   0   1   92.49    4.80
   8   0  -1   93.89    7.80
   8   0  -1   89.39    7.10
   8   0  -1  105.29    8.90
   8   0  -1   90.69   11.50
   6   0  -1  628.24   21.30
   6   0  -1  655.73   20.50
   6   0  -1  633.04   23.60
   6   0  -1  614.74   21.50
  -6   0   1  609.64   18.90
  -6   0   1  638.74   21.30
   6   0  -1  602.94   21.10
  -6   0   1  645.94   21.70
   6   0  -1  655.73   21.30
  -6   0   1  607.74   21.70
  -6   0   1  588.54   21.00
  -6   0   1  630.24   18.60
  -6   0   1  612.04   21.20
   6   0  -1  607.34   19.10
   6   0  -1  560.64   18.80
   6   0  -1  679.43   21.30
   6   0  -1  633.64   20.30
  -6   0   1  601.24   19.90
  -6   0   1  626.14   20.80
   6   0  -1  641.44   18.40
   6   0  -1  614.44   20.10
   6   0  -1  658.13   22.10
   6   0  -1  600.44   21.30
   6   0  -1  628.54   21.60
  -6   0   1  624.84   20.50
   6   0  -1  672.23   21.60
   6   0  -1  626.74   21.10
   6   0  -1  629.34   20.40
  -6   0   1  609.44   20.50
   6   0  -1  641.54   21.60
  -6   0   1  615.04   21.40
  -6   0   1  651.33   21.60
  -6   0   1  617.44   21.20
   6   0  -1  603.44   18.30
   6   0  -1  655.93   18.20
  -6   0   1  641.84   21.30
   4   0  -1 1763.42   49.40
   2   0  -1    0.10    0.60
   2   0  -1   -0.10    0.60
   2   0   1 4703.73  163.48
  -2   0  -1 4254.67  159.08
  -4   0  -1 3959.70  110.99
  -4   0  -1 3907.11  111.79
  -6   0  -1  418.46   15.40
  -6   0  -1  386.76   15.50
   6   0   1  436.26   17.30
   6   0   1  405.06   14.00
   6   0   1  398.76   13.60
   6   0   1  417.26   13.50
   6   0   1  387.96   14.80
   6   0   1  408.16   15.90
  -6   0  -1  382.66   15.70
   6   0   1  396.06   15.70
   6   0   1  427.46   16.00
  -6   0  -1  394.06   15.20
  -6   0  -1  394.46   15.60
  -6   0  -1  390.36   15.90
   6   0   1  402.36   17.90
  -6   0  -1  383.26   14.90
   6   0   1  384.76   15.10
  -6   0  -1  390.76   15.50
  -6   0  -1  402.56   13.80
  -6   0  -1  414.96   13.70
   6   0   1  417.76   13.30
   6   0   1  407.36   15.90
  -6   0  -1  417.26   13.90
  -6   0  -1  407.16   14.20
  -6   0  -1  398.96   16.10
  -6   0  -1  411.56   16.00
   6   0   1  403.26   15.40
  -6   0  -1  383.06   15.60
   6   0   1  392.96   15.70
   6   0   1  405.36   16.90
   8   0   1  280.47   12.20
  -8   0  -1  261.77   13.50
  -8   0  -1  272.67   10.70
   8   0   1  266.47   13.30
   8   0   1  271.97   13.50
   8   0   1  265.77   10.60
   8   0   1  245.38   12.00
   8   0   1  265.67   14.00
   8   0   1  268.87   10.30
  -8   0  -1  233.78   13.00
  -8   0  -1  271.77   13.10
  -8   0  -1  265.87   12.20
  -8   0  -1  251.47   12.90
   8   0   1  259.97   10.60
   8   0   1  265.47   12.30
  -8   0  -1  268.47   11.00
   8   0   1  267.07   14.70
  -8   0  -1  233.38   12.10
   8   0   1  244.88   11.40
  -8   0  -1  255.67   14.10
  -8   0  -1  261.37   10.70
  -8   0  -1  260.27   11.40
   8   0   1  258.27   10.50
  -8   0  -1  255.67   10.70
  -8   0  -1  249.58   12.60
  -8   0  -1  272.37   13.30
   8   0   1  267.37   15.20
  -8   0  -1  271.67   10.90
   8   0   1  270.57   13.10
   8   0   1  264.87   10.90
  -8   0  -1  258.47   12.70
   8   0   1  269.97   13.70
  -8   0  -1  265.27   13.70
   8   0   1  253.27   13.10
 -10   0  -1  645.84   25.30
  10   0   1  653.33   23.30
 -10   0  -1  650.53   22.30
  10   0   1  653.53   25.90
 -10   0  -1  677.33   22.10
  10   0   1  677.23   22.60
  10   0   1  659.13   22.20
  10   0   1  686.93   27.00
  10   0   1  654.73   25.30
 -10   0  -1  630.94   22.30
 -10   0  -1  659.03   25.70
  10   0   1  661.13   27.10
 -10   0  -1  663.13   23.30
  10   0   1  669.43   26.00
  10   0   1  744.43   24.40
  10   0   1  659.23   24.30
 -10   0  -1  696.53   26.00
 -10   0  -1  623.84   24.50
 -10   0  -1  647.74   24.90
 -10   0  -1  688.33   26.40
  10   0   1  655.83   24.20
  10   0   1  672.53   22.00
 -10   0  -1  679.43   24.40
 -10   0  -1  648.04   22.30
  10   0   1  709.93   24.80
 -10   0  -1  699.63   24.90
  10   0   1  654.23   27.20
 -10   0  -1  645.24   24.50
 -10   0  -1  703.23   23.00
  10   0   1  656.43   22.10
  10   0   1  653.63   25.70
  12   0   1   79.69    9.90
  12   0   1   76.29    6.90
 -12   0  -1   83.59    9.30
 -12   0  -1   64.99    9.50
 -12   0  -1   77.19    6.60
 -12   0  -1   71.49    9.90
  12   0   1   90.69   10.20
 -12   0  -1   88.69    9.30
 -12   0  -1   93.79   10.10
  12   0   1   84.39    9.30
  12   0   1   86.19    7.60
 -12   0  -1   90.29   11.20
  12   0   1   87.99    7.10
 -12   0  -1   78.39    7.70
  12   0   1   85.99   10.30
  12   0   1   62.09   11.10
 -12   0  -1   75.99    9.40
  12   0   1   84.39   10.00
 -12   0  -1   82.89   15.10
  12   0   1  101.19   11.60
  12   0   1   86.89    8.20
  12   0   1   88.39    6.60
 -12   0  -1   93.39    8.70
  12   0   1   74.49    9.40
  12   0   1   78.59    9.20
 -12   0  -1   72.09    6.70
  12   0   1   84.99    7.20
  14   0   1 3356.46  101.39
 -14   0  -1 3496.25  102.89
  14   0   1 3496.05  103.59
  14   0   1 3417.56  107.19
 -14   0  -1 3404.66  103.89
 -14   0  -1 3352.56   99.89
  14   0   1 3443.86  106.19
  14   0   1 3409.56  100.09
  14   0   1 3305.27   99.99
  14   0   1 3459.15  104.89
 -14   0  -1 3467.85  103.69
  14   0   1 3255.17  103.09
  14   0   1 3382.16  100.69
 -14   0  -1 3644.14  102.19
  14   0   1 3411.06  104.99
 -14   0  -1 3484.85  104.89
 -14   0  -1 3395.16  104.49
 -14   0  -1 3355.76   99.89
 -14   0  -1 3500.25  104.39
  14   0   1 3369.16  105.49
  14   0   1 3262.97  102.89
  14   0   1 3319.17   99.59
 -14   0  -1 3461.65  101.09
  14   0   1 3295.17  105.69
 -14   0  -1 3470.15  105.89
 -14   0  -1 3463.45  105.99
 -14   0  -1 3470.45  105.09
 -14   0  -1 3480.25  103.29
 -16   0  -1   80.09   11.80
 -16   0  -1  102.09   13.10
  16   0   1  114.09   15.00
  16   0   1  117.59   13.70
  16   0   1  121.99   13.40
  16   0   1  118.89   12.70
  16   0   1   97.69   12.00
 -16   0  -1   96.39    8.10
  16   0   1   84.89    8.20
  16   0   1   67.69   14.20
  16   0   1  101.39    8.00
 -16   0  -1   79.39   12.20
 -16   0  -1   84.79   10.70
  16   0   1   97.39   13.50
 -16   0  -1  100.39   13.00
 -16   0  -1   89.69   12.10
  16   0   1   93.59    9.00
 -16   0  -1   91.79    9.00
  16   0   1  108.99   10.20
 -16   0  -1   83.29   12.90
  16   0   1  138.89   15.00
 -16   0  -1   93.19    9.70
 -16   0  -1  112.59   13.60
  16   0   1   92.29    8.60
  16   0   1   97.39   13.40
  16   0   1  100.19   11.50
 -16   0  -1   90.29   11.00
 -16   0  -1   96.99   13.10
  18   0   1  256.67   20.00
 -18   0  -1  265.17   19.90
  18   0   1  288.27   19.40
 -18   0  -1  273.87   17.80
  18   0   1  264.47   21.70
 -18   0  -1  260.07   13.30
  18   0   1  289.67   23.30
  18   0   1  260.17   14.40
  18   0   1  254.67   12.90
  18   0   1  241.88   17.60
 -18   0  -1  260.17   16.80
  18   0   1  211.38   33.00
  18   0   1  267.57   13.80
 -18   0  -1  246.18   14.90
 -18   0  -1  289.17   19.50
 -18   0  -1  240.68   20.30
 -18   0  -1  268.87   21.10
 -18   0  -1  268.07   20.00
  18   0   1  288.77   20.10
  18   0   1  218.78   15.00
  18   0   1  261.87   20.80
 -18   0  -1  267.27   19.70
  18   0   1  262.27   15.30
 -18   0  -1  255.27   20.10
  18   0   1  295.17   13.80
  18   0   1  274.17   15.30
  18   0   1  244.98   19.40
  18   0   1  272.57   18.60
  20   0   1  261.97   14.10
 -20   0  -1  271.17   22.50
 -20   0  -1  254.97   20.20
 -20   0  -1  281.37   19.00
  20   0   1  315.07   26.40
 -20   0  -1  257.77   16.20
 -20   0  -1  291.07   23.30
  20   0   1  251.17   22.00
 -20   0  -1  319.87   23.60
  20   0   1  268.67   13.40
  20   0   1  314.67   22.20
 -20   0  -1  294.57   21.10
  20   0   1  295.17   21.00
 -20   0  -1  284.27   15.40
 -20   0  -1  285.27   21.40
 -20   0  -1  283.97   19.70
  20   0   1  286.17   16.00
  20   0   1  257.27   23.60
  20   0   1  285.47   13.90
 -20   0  -1  265.17   22.30
  20   0   1  266.47   19.10
  20   0   1  347.27   25.30
  20   0   1  248.58   20.80
  20   0   1  301.87   30.30
  20   0   1  262.57   16.50
 -20   0  -1  313.37   22.70
  20   0   1  282.47   20.20
  20   0   1  268.87   23.90
 -20   0  -1  291.27   18.80
  22   0   1  273.17   25.40
 -22   0  -1  227.98   22.00
 -22   0  -1  197.68   18.70
  22   0   1  201.18   24.10
  22   0   1  177.68   11.20
  22   0   1  237.68   20.30
 -22   0  -1  211.98   13.20
  22   0   1  241.78   24.40
  22   0   1  225.18   20.40
  22   0   1  231.98   21.50
  22   0   1  191.28   24.10
 -22   0  -1  214.48   20.90
 -22   0  -1  236.58   22.50
  22   0   1  229.48   15.40
 -22   0  -1  226.88   21.00
 -22   0  -1  215.68   17.50
 -22   0  -1  197.28   20.10
 -22   0  -1  203.68   21.90
  22   0   1  198.38   17.70
 -22   0  -1  200.58   15.30
  22   0   1  205.48   17.10
 -22   0  -1  180.08   21.60
  22   0   1  251.57   23.80
  22   0   1  225.78   20.30
 -22   0  -1  228.68   22.50
 -22   0  -1  218.38   14.50
  22   0   1  208.38   16.00
 -24   0  -1    0.00   10.60
  24   0   1    1.70   11.30
 -24   0  -1   15.00   14.90
  24   0   1   -8.40   12.90
  24   0   1   15.00   14.80
  24   0   1  -11.30   10.00
  24   0   1   13.00   15.80
 -24   0  -1    7.60   12.20
  24   0   1    1.70    7.10
 -24   0  -1   -8.70    8.20
 -24   0  -1   10.10   13.20
  24   0   1   -3.50    9.60
 -24   0  -1    4.50    9.20
 -24   0  -1   -0.30    6.80
  24   0   1   -5.40    8.20
  24   0   1   -6.50   13.00
  24   0   1    0.60   13.30
 -24   0  -1    4.90   12.60
 -24   0  -1   -8.40    8.80
  24   0   1   13.30    8.50
 -24   0  -1   14.40   10.80
 -24   0  -1   -7.40    9.30
 -24   0  -1   -0.40    6.70
  26   0   1    3.70   15.90
 -26   0  -1  -14.20   12.10
 -26   0  -1    4.80   16.70
  26   0   1    8.50    9.20
 -26   0  -1    3.70   20.00
 -26   0  -1   20.20   14.80
  26   0   1    4.50   11.10
 -26   0  -1   -9.90   10.90
  26   0   1   -9.00   14.90
  26   0   1   -2.50   11.30
 -26   0  -1    7.00    9.80
 -26   0  -1   17.70   13.20
 -26   0  -1    1.60   10.30
  26   0   1    9.90   15.50
 -26   0  -1   11.90   14.60
 -26   0  -1   11.60    9.60
  26   0   1   -5.80   12.80
  26   0   1   18.90   15.80
  25  -1  -1   43.90   11.40
 -25  -1   1   18.30   15.90
  25  -1  -1   33.00   13.80
 -25  -1   1   39.40    9.70
  25  -1  -1   29.80   12.60
 -25  -1   1   35.00   10.50
  25  -1  -1   20.70   18.00
  25  -1  -1   42.90   16.50
  25  -1  -1   53.49   15.30
 -25  -1   1   31.90   10.20
 -25  -1   1   33.40   15.70
 -25  -1   1   36.20   12.10
 -25  -1   1   46.90   14.30
 -25  -1   1   39.20   15.50
  25  -1  -1   52.19   16.80
  25  -1  -1   23.90   11.40
 -25  -1   1   21.20   12.00
 -25  -1   1   34.70   11.00
  25  -1  -1   48.90   16.50
 -25  -1   1   39.50    9.50
 -25  -1   1   31.80   11.90
  25  -1  -1    5.40   13.90
 -25  -1   1   50.49   13.60
 -25   1   1   54.19   15.10
  25   1  -1   25.30   16.40
 -25   1   1   50.19   12.90
  25   1  -1   29.70   10.90
  25   1  -1   33.70   10.10
  25   1  -1   36.40   13.40
 -25   1   1   39.20   14.30
  25   1  -1   55.19   18.50
  25   1  -1   27.20   15.40
 -25   1   1   37.00   14.90
  25   1  -1   38.60   22.50
 -25   1   1   47.00   13.20
 -25   1   1   38.60   12.30
 -25   1   1   23.30   15.80
 -25   1   1   37.30   16.40
  25   1  -1   27.60   14.00
  25   1  -1   26.10   16.30
  25   1  -1   38.00   13.00
 -25   1   1   29.50    9.60
 -25   1   1   36.90   15.20
 -25   1   1   33.40   13.50
  23  -1  -1  248.38   23.30
 -23  -1   1  198.58   19.70
  23  -1  -1  173.18   17.80
  23  -1  -1  229.78   24.00
 -23  -1   1  235.28   25.50
 -23  -1   1  207.38   21.30
  23  -1  -1  207.18   18.70
  23  -1  -1  210.98   20.20
 -23  -1   1  177.38   15.00
 -23  -1   1  230.28   23.50
 -23  -1   1  220.78   23.30
  23  -1  -1  212.28   22.50
 -23  -1   1  248.38   20.70
 -23  -1   1  196.08   20.30
  23  -1  -1  218.38   17.20
 -23  -1   1  197.98   17.30
 -23  -1   1  210.08   18.70
 -23  -1   1  191.58   16.60
 -23  -1   1  196.48   16.10
 -23   1   1  177.78   18.40
  23   1  -1  246.28   23.20
 -23   1   1  212.28   19.40
 -23   1   1  203.08   18.80
 -23   1   1  216.38   22.20
  23   1  -1  199.08   18.30
  23   1  -1  198.68   16.70
 -23   1   1  190.78   16.80
  23   1  -1  176.68   20.40
  23   1  -1  219.78   24.20
  23   1  -1  204.88   23.50
  23   1  -1  143.89   19.40
 -23   1   1  219.68   22.20
  23   1  -1  194.88   15.90
  23   1  -1  187.58   21.50
  23   1  -1  242.38   25.50
 -23   1   1  229.58   23.00
 -23   1   1  230.18   24.70
 -23   1   1  220.98   21.90
  23   1  -1  186.18   19.10
 -23   1   1  210.68   20.80
 -21  -1   1  131.89   15.80
 -21  -1   1  138.89   18.30
  21  -1  -1   94.89   19.90
  21  -1  -1  166.88   18.20
  21  -1  -1  171.68   21.40
  21  -1  -1  135.19   17.80
 -21  -1   1  151.08   14.10
 -21  -1   1  140.19   16.30
  21  -1  -1  151.98   17.10
 -21  -1   1  133.29   17.60
  21  -1  -1  128.29   10.10
 -21  -1   1  141.39   19.30
  21  -1  -1  137.09   17.00
  21  -1  -1  153.48   15.10
 -21  -1   1  153.58   12.90
 -21  -1   1  125.99   14.10
  21  -1  -1  169.18   15.70
 -21  -1   1  143.59   17.30
 -21  -1   1  134.89   15.60
  21  -1  -1  159.68   14.80
 -21  -1   1  144.39   14.10
  21  -1  -1  115.19   14.10
 -21   1   1  126.39   17.60
  21   1  -1  164.48   20.80
  21   1  -1  161.18   22.80
 -21   1   1  135.09   16.40
 -21   1   1  155.28   16.40
 -21   1   1  138.19   16.60
 -21   1   1  148.39   20.50
  21   1  -1  144.69   14.10
 -21   1   1  116.79   15.50
  21   1  -1  134.69   17.10
 -21   1   1  194.88   20.00
  21   1  -1  166.98   19.90
 -21   1   1  141.09   10.30
 -21   1   1  156.18   19.30
 -21   1   1  141.99   19.00
  21   1  -1  165.38   17.10
  21   1  -1  123.99    8.60
  21   1  -1  160.18   20.00
  21   1  -1  150.88   20.50
  21   1  -1  147.49   14.00
 -21   1   1  135.39   14.10
  21   1  -1  162.48   18.90
 -19  -1   1   74.39   12.50
 -19  -1   1   77.79   15.50
  19  -1  -1   45.40   16.80
  19  -1  -1   82.39   13.50
  19  -1  -1   72.29   10.30
 -19  -1   1   73.89   13.20
 -19  -1   1   68.09    9.20
 -19  -1   1   95.59   11.20
  19  -1  -1   76.89   12.60
 -19  -1   1   86.69   11.10
 -19  -1   1   77.69   12.10
  19  -1  -1   76.09    8.00
 -19  -1   1   77.89   13.50
 -19  -1   1   78.19   11.40
  19  -1  -1   75.19   15.40
  19  -1  -1   56.69   13.50
 -19  -1   1  113.29   14.40
  19  -1  -1   89.39   11.40
  19  -1  -1   88.99   15.00
  19  -1  -1   86.39   12.30
  19  -1  -1   87.79   11.40
  19  -1  -1   91.69   13.40
  19  -1  -1   97.69   12.20
 -19  -1   1   79.29   12.10
 -19   1   1   73.59   12.40
  19   1  -1   74.69    8.00
 -19   1   1   73.39   12.40
 -19   1   1   76.89    7.80
 -19   1   1   80.39   14.30
  19   1  -1   73.19    7.60
 -19   1   1   66.29   13.20
 -19   1   1   65.59   12.30
 -19   1   1   75.49   13.00
 -19   1   1   93.59   12.80
 -19   1   1   93.19   15.20
  19   1  -1   86.19   14.30
  19   1  -1  115.59   17.30
  19   1  -1   59.49   13.80
  19   1  -1   71.49   10.30
  19   1  -1   89.09   12.80
 -19   1   1   74.19   10.50
  19   1  -1   82.89   12.30
  19   1  -1   79.39    7.80
  19   1  -1   70.89   13.10
  19   1  -1  110.19   17.70
 -19   1   1   70.79   12.60
  19   1  -1   78.59   10.40
 -19   1   1   64.19   11.80
  19   1  -1   97.59   15.40
  19   1  -1   86.69   10.60
  19   1  -1   76.69    7.70
  19   1  -1   78.09   13.10
 -19   1   1   98.49   14.40
 -17  -1   1    5.50   10.20
 -17  -1   1   -4.50    7.20
  17  -1  -1   -1.40    8.30
  17  -1  -1   -7.50    9.20
  17  -1  -1    2.60    8.70
 -17  -1   1   -3.10    4.70
  17  -1  -1    6.60   13.90
 -17  -1   1   -4.30    8.30
  17  -1  -1    9.30    7.20
 -17  -1   1   -1.40    7.40
 -17  -1   1    1.00    6.30
  17  -1  -1   -4.00    7.60
 -17  -1   1    8.60    7.70
 -17  -1   1    4.40    5.80
 -17  -1   1   -1.00    6.50
  17  -1  -1    5.60    7.30
 -17  -1   1   -3.70    8.20
  17  -1  -1   -8.90    8.40
  17  -1  -1   -4.40    6.00
  17  -1  -1    6.70    7.00
  17  -1  -1    6.80    6.10
  17  -1  -1  -12.60    5.80
  17  -1  -1    0.50    2.90
 -17  -1   1    1.80    6.50
 -17  -1   1   -5.10    6.80
  17  -1  -1    6.60    8.40
  17  -1  -1   -0.80    4.50
  17   1  -1    2.70    4.90
  17   1  -1    1.00    9.20
 -17   1   1   -5.10    8.00
  17   1  -1    3.20    4.70
 -17   1   1    2.70    7.00
  17   1  -1    8.00    4.80
 -17   1   1    8.30    8.30
 -17   1   1    7.80    8.30
  17   1  -1    9.70    9.40
 -17   1   1   -0.90    4.20
 -17   1   1   -7.20    8.50
  17   1  -1    1.10    8.40
  17   1  -1   10.50    6.00
 -17   1   1    1.70    8.10
  17   1  -1    5.00    8.50
  17   1  -1    7.20    6.30
 -17   1   1    4.00    8.50
  17   1  -1    0.80   12.10
 -17   1   1    7.20    8.30
  17   1  -1    1.00    6.80
 -17   1   1    1.60    6.90
 -17   1   1    5.60    9.30
  17   1  -1    1.40    7.60
  17   1  -1    6.60    9.80
  17   1  -1   -1.90    9.40
  17   1  -1    3.80    6.10
  17   1  -1    5.30    8.20
 -17   1   1    3.90    9.40
 -15  -1   1  424.36   20.00
  15  -1  -1  402.96   21.30
 -15  -1   1  404.86   17.90
  15  -1  -1  393.76   18.30
 -15  -1   1  424.06   20.10
  15  -1  -1  410.86   23.70
  15  -1  -1  429.96   13.70
 -15  -1   1  423.46   20.60
  15  -1  -1  408.96   19.70
  15  -1  -1  384.46   19.90
  15  -1  -1  395.06   13.90
 -15  -1   1  389.76   20.60
  15  -1  -1  387.16   19.00
  15  -1  -1  384.56   14.00
 -15  -1   1  441.16   21.60
  15  -1  -1  395.76   20.80
 -15  -1   1  401.46   22.30
  15  -1  -1  403.66   20.50
 -15  -1   1  380.56   19.20
  15  -1  -1  338.37   24.30
 -15  -1   1  422.26   21.80
 -15  -1   1  395.76   27.50
  15  -1  -1  434.06   18.60
 -15  -1   1  419.16   22.90
  15  -1  -1  379.66   20.30
 -15  -1   1  413.86   21.50
  15  -1  -1  452.95   29.10
 -15  -1   1  382.26   17.10
  15  -1  -1  396.76   16.00
 -15   1   1  424.76   21.10
  15   1  -1  364.66   20.50
  15   1  -1  439.86   16.50
 -15   1   1  385.66   21.90
  15   1  -1  409.66   16.90
  15   1  -1  422.06   23.40
 -15   1   1  411.36   22.50
 -15   1   1  358.56   13.70
 -15   1   1  419.96   20.80
 -15   1   1  411.66   21.10
  15   1  -1  408.56   21.60
  15   1  -1  383.66   16.60
  15   1  -1  405.26   21.20
  15   1  -1  431.46   20.10
 -15   1   1  373.06   21.00
 -15   1   1  391.66   16.40
  15   1  -1  449.86   20.80
  15   1  -1  412.06   20.90
  15   1  -1  391.46   22.70
  15   1  -1  423.76   16.80
  15   1  -1  403.16   16.30
  15   1  -1  388.66   18.80
 -15   1   1  423.26   21.20
 -15   1   1  368.36   20.40
  15   1  -1  424.26   23.60
  15   1  -1  409.36   21.00
  15   1  -1  406.96   18.20
 -15   1   1  399.16   21.50
  13  -1  -1  571.84   24.80
  13  -1  -1  613.64   27.50
  13  -1  -1  563.44   19.40
  13  -1  -1  630.44   25.40
 -13  -1   1  599.84   23.70
 -13  -1   1  643.64   26.80
  13  -1  -1  615.14   25.00
 -13  -1   1  605.64   23.80
 -13  -1   1  579.04   21.70
 -13  -1   1  604.84   24.20
 -13  -1   1  632.64   25.50
  13  -1  -1  645.04   23.10
  13  -1  -1  583.94   22.60
 -13  -1   1  613.14   25.50
  13  -1  -1  590.44   24.20
 -13  -1   1  585.04   25.40
  13  -1  -1  517.85   28.90
  13  -1  -1  587.74   19.20
  13  -1  -1  612.34   23.10
 -13  -1   1  595.44   23.10
  13  -1  -1  632.84   25.80
  13  -1  -1  617.74   24.30
 -13  -1   1  614.34   24.60
 -13  -1   1  619.04   26.10
 -13  -1   1  596.04   25.70
  13  -1  -1  644.24   24.40
  13  -1  -1  598.34   23.90
  13   1  -1  637.34   27.00
  13   1  -1  595.84   26.40
  13   1  -1  612.24   25.40
  13   1  -1  653.93   27.80
 -13   1   1  606.44   26.20
 -13   1   1  579.44   18.80
  13   1  -1  612.74   25.70
 -13   1   1  595.74   25.60
  13   1  -1  657.13   22.00
 -13   1   1  562.74   19.10
  13   1  -1  604.64   26.40
  13   1  -1  581.64   21.30
  13   1  -1  594.34   25.20
  13   1  -1  626.84   25.50
 -13   1   1  628.54   25.20
 -13   1   1  579.44   24.80
 -13   1   1  600.74   21.60
  13   1  -1  598.44   25.50
  13   1  -1  586.84   20.40
  13   1  -1  620.94   25.70
 -13   1   1  638.14   26.20
 -13   1   1  566.44   24.90
  13   1  -1  638.94   23.00
  13   1  -1  592.64   22.50
  13   1  -1  589.94   21.70
  13   1  -1  558.74   23.30
 -13   1   1  622.24   26.40
 -11  -1   1  205.68    9.80
  11  -1  -1  215.98   11.90
  11  -1  -1  215.78   12.40
 -11  -1   1  220.28   12.80
  11  -1  -1  193.78   13.30
 -11  -1   1  185.18   12.50
  11  -1  -1  196.78   12.00
 -11  -1   1  201.28   12.80
  11  -1  -1  212.78   14.80
 -11  -1   1  208.08   13.20
  11  -1  -1  208.08   10.90
  11  -1  -1  230.48   12.90
  11  -1  -1  220.68   12.90
  11  -1  -1  215.28    8.90
  11  -1  -1  223.08   12.90
 -11  -1   1  219.38   13.00
 -11  -1   1  214.68   13.50
  11  -1  -1  219.98    8.20
 -11  -1   1  222.38   12.30
  11  -1  -1  190.68   16.10
 -11  -1   1  223.58   11.90
 -11  -1   1  233.18   10.70
 -11  -1   1  219.78   10.20
 -11  -1   1  209.58   11.30
  11  -1  -1  210.18   11.90
  11  -1  -1  216.88   11.60
  11  -1  -1  194.48   11.50
 -11  -1   1  231.38   13.80
  11  -1  -1  205.28   10.70
  11  -1  -1  211.98   13.20
 -11  -1   1  211.78   12.40
  11  -1  -1  211.38    9.10
  11  -1  -1  209.58   12.30
  11   1  -1  225.28   11.20
  11   1  -1  205.08   13.70
  11   1  -1  215.88   13.40
  11   1  -1  195.38   11.80
 -11   1   1  215.48    8.40
 -11   1   1  211.28   12.00
  11   1  -1  229.38   14.80
 -11   1   1  191.98   13.00
  11   1  -1  208.98   12.90
 -11   1   1  202.48   12.90
 -11   1   1  211.98   14.10
  11   1  -1  212.58   10.70
 -11   1   1  216.68   13.40
 -11   1   1  218.98   13.60
  11   1  -1  230.88   12.20
 -11   1   1  191.78   10.30
  11   1  -1  218.28   13.20
 -11   1   1  223.48    8.20
  11   1  -1  202.68   14.00
 -11   1   1  235.48   12.10
  11   1  -1  214.98    8.50
 -11   1   1  235.68   13.40
  11   1  -1  206.28   14.60
 -11   1   1  231.58   14.00
  11   1  -1  211.68   11.10
  11   1  -1  225.38   13.60
 -11   1   1  226.78   13.90
  11   1  -1  211.88   10.40
 -11   1   1  204.68    8.10
  11   1  -1  207.98   13.50
   9  -1  -1 1921.21   57.49
   9  -1  -1 1823.82   57.29
  -9  -1   1 1852.11   56.89
  -9  -1   1 1870.51   56.59
  -9  -1   1 1827.72   54.79
   9  -1  -1 1961.00   59.09
   9  -1  -1 1900.11   57.39
  -9  -1   1 1815.62   57.29
   9  -1  -1 1780.62   56.89
  -9  -1   1 1887.11   57.99
   9  -1  -1 1823.32   53.69
   9  -1  -1 1834.82   55.69
  -9  -1   1 1885.81   56.19
  -9  -1   1 1935.11   57.19
  -9  -1   1 1862.71   55.79
  -9  -1   1 1802.22   57.89
   9  -1  -1 1738.23   53.09
  -9  -1   1 1791.52   57.19
   9  -1  -1 1826.72   56.19
  -9  -1   1 1837.62   57.29
   9  -1  -1 1809.32   55.89
   9  -1  -1 1785.22   53.19
   9  -1  -1 1819.82   53.39
  -9  -1   1 1818.12   54.39
   9  -1  -1 1810.72   56.09
   9  -1  -1 1874.41   56.59
   9  -1  -1 1827.92   56.49
   9  -1  -1 1812.12   56.89
   9  -1  -1 1820.92   54.69
   9  -1  -1 1928.01   61.09
   9  -1  -1 1861.11   56.49
  -9  -1   1 1874.71   57.09
  -9  -1   1 1873.51   54.99
  -9  -1   1 1910.91   58.09
   9   1  -1 1810.22   57.79
   9   1  -1 1791.92   58.59
  -9   1   1 1935.11   53.49
   9   1  -1 1865.81   55.59
   9   1  -1 1843.02   58.39
  -9   1   1 1955.90   58.69
   9   1  -1 1843.02   55.09
   9   1  -1 1922.11   59.19
  -9   1   1 1800.82   57.59
   9   1  -1 1814.62   55.29
   9   1  -1 1846.82   58.39
   9   1  -1 1870.31   55.89
  -9   1   1 1803.72   56.69
  -9   1   1 1839.22   55.39
  -9   1   1 1824.02   53.19
   9   1  -1 1855.71   57.39
  -9   1   1 1961.00   57.59
  -9   1   1 1918.71   58.39
   9   1  -1 1837.72   53.49
   9   1  -1 1831.32   56.39
   9   1  -1 1860.41   57.49
   9   1  -1 1891.91   58.19
  -9   1   1 1845.22   53.49
  -9   1   1 1826.12   57.29
   9   1  -1 1854.11   57.69
  -9   1   1 1850.61   52.99
  -9   1   1 1817.72   56.89
  -9   1   1 1811.12   57.89
  -9   1   1 1824.72   57.79
   9   1  -1 1776.22   56.49
   9   1  -1 1899.01   55.79
  -9   1   1 1870.41   57.49
   7  -1  -1 2059.09   60.89
   7  -1  -1 1965.60   60.09
   7  -1  -1 2015.70   59.69
  -7  -1   1 2018.70   60.89
   7  -1  -1 2120.49   58.79
   7  -1  -1 1979.40   60.49
   7  -1  -1 1997.20   60.39
   7  -1  -1 1971.40   59.59
  -7  -1   1 1959.10   61.39
   7  -1  -1 2067.89   60.49
   7  -1  -1 2008.90   60.19
   7  -1  -1 1966.50   60.69
  -7  -1   1 2076.29   61.39
   7  -1  -1 2029.50   60.29
   7  -1  -1 1919.01   57.69
  -7  -1   1 2023.20   59.29
  -7  -1   1 2023.20   59.49
  -7  -1   1 1997.20   59.99
   7  -1  -1 2047.00   60.19
   7  -1  -1 2048.90   60.69
   7  -1  -1 2057.59   61.99
  -7  -1   1 1984.00   60.89
  -7  -1   1 1954.60   61.39
  -7  -1   1 2057.09   60.59
   7  -1  -1 1956.90   58.39
  -7  -1   1 1946.11   58.09
   7  -1  -1 2031.80   63.69
  -7  -1   1 2065.49   61.19
  -7  -1   1 2009.00   60.29
  -7  -1   1 2081.49   60.99
   7  -1  -1 1916.41   58.19
   7  -1  -1 1929.91   57.29
  -7   1   1 1949.10   60.39
  -7   1   1 2105.59   61.09
   7   1  -1 2094.69   62.39
  -7   1   1 2071.69   61.79
   7   1  -1 1993.40   60.09
  -7   1   1 1997.80   58.19
   7   1  -1 1975.30   60.29
   7   1  -1 2044.20   61.29
  -7   1   1 1926.11   60.19
   7   1  -1 2060.29   60.79
  -7   1   1 2105.59   58.19
  -7   1   1 2146.39   61.89
  -7   1   1 2018.40   59.79
   7   1  -1 2024.60   60.09
  -7   1   1 2213.28   62.99
  -7   1   1 2039.70   61.49
  -7   1   1 1974.90   57.99
  -7   1   1 2053.49   57.59
  -7   1   1 2047.90   61.69
   7   1  -1 1988.10   60.59
  -7   1   1 1994.70   61.39
   7   1  -1 1998.50   61.79
  -7   1   1 1941.71   60.19
  -7   1   1 2075.59   60.99
   7   1  -1 2026.60   57.99
   7   1  -1 1885.41   57.49
   7   1  -1 2044.00   59.89
   7   1  -1 2066.39   61.29
   7   1  -1 1972.10   61.89
   7   1  -1 2010.40   61.79
   7   1  -1 2060.69   59.79
   7   1  -1 1968.70   61.59
   7   1  -1 2015.50   61.09
   7   1  -1 2099.69   59.99
   7   1  -1 1985.40   61.69
  -7   1   1 2037.30   60.99
   5  -1  -1 3335.57   99.49
   5  -1  -1 3560.64  100.79
   5  -1  -1 3512.55  100.59
   5  -1  -1 3383.56   99.29
   5  -1  -1 3659.73  100.99
   5  -1  -1 3553.94  101.09
   5  -1  -1 3474.05  101.49
  -5  -1   1 3766.72  101.79
  -5  -1   1 3572.24  100.69
  -5  -1   1 3492.25  100.99
   5  -1  -1 3523.85   99.79
   5  -1  -1 3436.06   98.59
   5  -1  -1 3470.85  100.09
   5  -1  -1 3612.24  100.89
   5  -1  -1 3649.53  101.19
   5  -1  -1 3326.17   99.09
  -5  -1   1 3355.76   98.89
   5  -1  -1 3468.35   99.79
  -5  -1   1 3443.16  101.89
  -5  -1   1 3591.24  101.19
  -5  -1   1 3520.25  101.79
   5  -1  -1 3461.35  101.39
   5  -1  -1 3279.07  100.49
   5   1  -1 3504.85  101.19
   5   1  -1 3767.42   98.89
   5   1  -1 3598.94  101.89
   5   1  -1 3496.25  101.49
   5   1  -1 3480.65  101.79
   5   1  -1 3469.35  100.79
  -5   1   1 3469.85  100.99
  -5   1   1 3382.66   99.69
   5   1  -1 3313.27  103.49
  -5   1   1 3400.26  100.39
   5   1  -1 3499.25  102.09
   5   1  -1 3621.44  100.09
  -5   1   1 3797.42  102.19
  -5   1   1 3445.46  100.99
   5   1  -1 3540.35  101.29
  -5   1   1 3367.36   99.09
  -5   1   1 3416.06  101.19
   5   1  -1 3604.74  102.29
   5   1  -1 3421.76  101.69
  -5   1   1 3649.14  101.99
  -5   1   1 3597.84  102.49
   5   1  -1 3369.26  101.49
  -5   1   1 3569.44  101.29
   3  -1  -1 6878.91  256.27
  -3  -1   1 7258.17  264.87
  -3   1   1 7456.45  267.07
   3   1  -1 6837.72  259.27
   1  -1  -1 7184.08  250.57
  -1   1   1 6869.01  248.38
   1   1  -1 6982.50  251.97
  -1  -1  -1 9942.50  329.57
   1  -1   1 9366.16  325.57
   1   1   1 9424.06  325.47
  -1   1  -1 9507.35  327.87
  -3   1  -1 5434.56  153.18
   5  -1   1  345.47   13.90
  -5  -1  -1  340.97   14.40
   5  -1   1  366.16   13.00
  -5  -1  -1  318.67   13.30
  -5  -1  -1  328.87   13.30
   5  -1   1  331.97   14.00
   5  -1   1  361.26   12.20
   5  -1   1  354.16   12.20
   5  -1   1  329.17   15.40
  -5  -1  -1  338.17   15.10
  -5  -1  -1  334.27   12.50
   5  -1   1  341.87   15.50
   5  -1   1  320.77   12.80
   5  -1   1  339.37   12.90
  -5  -1  -1  336.57   14.10
   5  -1   1  297.97   12.70
   5  -1   1  338.87   15.50
  -5  -1  -1  309.77   13.10
   5  -1   1  337.57   13.60
   5  -1   1  350.36   12.60
  -5  -1  -1  343.97   14.10
  -5  -1  -1  334.27   14.10
   5  -1   1  340.57   12.30
  -5  -1  -1  327.67   13.70
   5  -1   1  336.97   13.00
  -5  -1  -1  313.87   13.00
  -5  -1  -1  338.87   13.50
  -5  -1  -1  336.77   14.50
  -5  -1  -1  331.27   12.80
  -5  -1  -1  329.07   13.90
  -5  -1  -1  340.47   11.80
   5  -1   1  335.97   14.00
  -5  -1  -1  320.47   13.20
   5   1   1  326.77   13.40
  -5   1  -1  329.27   14.50
  -5   1  -1  324.57   14.40
   5   1   1  352.16   14.90
  -5   1  -1  327.57   14.10
  -5   1  -1  332.87   13.70
  -5   1  -1  315.27   12.50
   5   1   1  327.47   13.40
   5   1   1  345.87   14.10
   5   1   1  321.17   12.70
  -5   1  -1  342.27   12.70
   5   1   1  342.27   13.00
   5   1   1  336.37   14.30
  -5   1  -1  334.87   13.10
   5   1   1  313.57   13.70
  -5   1  -1  331.57   12.60
   5   1   1  339.67   15.80
   5   1   1  340.17   12.30
  -5   1  -1  330.47   13.70
   5   1   1  330.07   14.20
  -5   1  -1  333.07   14.40
  -5   1  -1  314.47   13.60
  -5   1  -1  316.47   12.20
   5   1   1  318.47   13.80
   5   1   1  338.07   11.50
  -5   1  -1  342.97   14.30
  -5   1  -1  332.07   13.00
   5   1   1  340.37   13.30
   5   1   1  325.17   14.90
   5   1   1  337.87   13.80
   5   1   1  335.07   15.10
  -5   1  -1  361.36   12.80
  -7  -1  -1 2496.65   72.69
   7  -1   1 2506.25   72.79
  -7  -1  -1 2432.76   70.49
  -7  -1  -1 2483.85   73.69
  -7  -1  -1 2404.66   72.29
  -7  -1  -1 2503.85   70.79
   7  -1   1 2319.67   74.29
  -7  -1  -1 2391.76   71.09
  -7  -1  -1 2457.05   71.99
   7  -1   1 2387.26   74.69
  -7  -1  -1 2377.66   72.09
   7  -1   1 2449.25   71.69
   7  -1   1 2468.05   70.19
   7  -1   1 2443.66   73.29
   7  -1   1 2473.85   70.79
   7  -1   1 2310.77   70.89
  -7  -1  -1 2407.16   71.09
   7  -1   1 2316.67   71.19
  -7  -1  -1 2360.96   71.39
   7  -1   1 2409.56   73.69
   7  -1   1 2416.56   72.39
  -7  -1  -1 2445.66   72.79
   7  -1   1 2431.56   72.29
  -7  -1  -1 2479.35   73.49
   7  -1   1 2403.96   70.69
   7  -1   1 2397.46   71.69
  -7  -1  -1 2535.25   72.99
   7  -1   1 2234.48   70.59
   7  -1   1 2435.26   70.89
   7  -1   1 2343.37   71.59
  -7  -1  -1 2419.16   73.19
   7   1   1 2404.06   70.89
   7   1   1 2417.76   71.79
  -7   1  -1 2528.55   70.79
  -7   1  -1 2373.76   72.39
  -7   1  -1 2411.66   72.89
   7   1   1 2326.97   71.79
  -7   1  -1 2425.06   73.19
   7   1   1 2320.37   72.39
  -7   1  -1 2386.16   70.69
  -7   1  -1 2488.15   73.09
  -7   1  -1 2561.24   70.99
   7   1   1 2442.36   77.19
  -7   1  -1 2423.76   70.79
   7   1   1 2353.76   72.49
   7   1   1 2355.46   71.49
   7   1   1 2478.15   72.29
   7   1   1 2483.95   71.19
   7   1   1 2388.56   70.89
  -7   1  -1 2367.36   72.89
  -7   1  -1 2447.26   70.69
  -7   1  -1 2400.16   70.99
  -7   1  -1 2447.96   70.49
   7   1   1 2494.75   72.59
   7   1   1 2411.26   72.99
   7   1   1 2469.75   73.89
  -7   1  -1 2232.68   72.19
  -7   1  -1 2441.76   71.99
  -7   1  -1 2465.75   71.79
   7   1   1 2394.16   73.39
  -7   1  -1 2492.25   73.59
  -7   1  -1 2552.24   73.59
   7   1   1 2405.96   71.89
   7   1   1 2322.37   73.29
  -9  -1  -1  417.76   15.40
   9  -1   1  424.56   16.10
   9  -1   1  413.46   18.10
   9  -1   1  426.76   18.20
  -9  -1  -1  435.66   16.80
   9  -1   1  418.16   20.00
   9  -1   1  395.56   15.70
  -9  -1  -1  422.96   16.40
  -9  -1  -1  440.36   17.80
   9  -1   1  392.56   17.40
  -9  -1  -1  419.66   16.40
  -9  -1  -1  411.86   18.50
   9  -1   1  426.46   16.00
  -9  -1  -1  430.06   18.50
  -9  -1  -1  433.86   17.70
  -9  -1  -1  416.46   19.10
  -9  -1  -1  422.06   15.90
   9  -1   1  427.36   16.80
  -9  -1  -1  417.76   16.50
   9  -1   1  423.66   16.40
  -9  -1  -1  427.06   17.90
   9  -1   1  410.46   16.10
  -9  -1  -1  442.96   19.70
   9  -1   1  433.86   18.30
  -9  -1  -1  430.06   18.60
   9  -1   1  442.06   15.60
   9  -1   1  426.06   18.80
  -9  -1  -1  423.46   18.50
  -9  -1  -1  499.05   20.00
   9  -1   1  419.36   17.60
   9   1   1  453.45   17.30
  -9   1  -1  437.26   18.90
  -9   1  -1  435.56   19.30
   9   1   1  425.26   19.10
   9   1   1  430.06   18.90
   9   1   1  412.36   17.60
  -9   1  -1  426.76   15.70
  -9   1  -1  416.76   15.80
   9   1   1  422.66   17.80
  -9   1  -1  434.36   18.10
   9   1   1  432.66   18.10
  -9   1  -1  425.36   19.30
   9   1   1  420.86   18.90
   9   1   1  419.66   16.20
   9   1   1  407.76   16.90
   9   1   1  437.36   16.70
   9   1   1  406.36   19.40
  -9   1  -1  447.56   17.00
   9   1   1  426.26   16.80
   9   1   1  418.16   19.20
   9   1   1  436.26   19.90
  -9   1  -1  425.06   15.80
   9   1   1  436.86   15.40
  -9   1  -1  428.66   17.00
  -9   1  -1  393.36   19.10
   9   1   1  417.06   18.70
  -9   1  -1  421.66   15.50
  -9   1  -1  414.86   18.50
  -9   1  -1  425.26   18.70
  -9   1  -1  388.96   15.90
  -9   1  -1  433.16   16.70
 -11  -1  -1  114.19   12.00
  11  -1   1  110.99   12.40
 -11  -1  -1  117.49   10.70
  11  -1   1  111.19    8.20
 -11  -1  -1  105.09    9.80
  11  -1   1  106.09   10.60
 -11  -1  -1   97.09    8.10
  11  -1   1   90.39    7.60
  11  -1   1   99.89   10.30
 -11  -1  -1  115.19    8.30
  11  -1   1  101.19    7.60
 -11  -1  -1  118.09   12.40
  11  -1   1  115.39    8.70
 -11  -1  -1  122.49   10.00
 -11  -1  -1  105.99    8.50
 -11  -1  -1  105.29   10.90
  11  -1   1  109.39   11.10
  11  -1   1  113.29   11.30
 -11  -1  -1  112.49   11.70
  11  -1   1   99.39    9.40
  11  -1   1  114.59    9.00
 -11  -1  -1  103.39    8.60
  11  -1   1  102.39    7.50
 -11  -1  -1  102.79    7.00
  11  -1   1  102.79    8.50
  11  -1   1  103.09    8.20
 -11  -1  -1  106.49   10.40
 -11   1  -1   95.69    7.30
 -11   1  -1   98.79    7.00
  11   1   1   84.59    7.00
  11   1   1   99.89    9.00
 -11   1  -1  114.79   10.20
  11   1   1  112.09    8.70
 -11   1  -1  130.99   14.00
 -11   1  -1   93.39   10.20
  11   1   1  112.89    9.70
  11   1   1  107.49   12.20
 -11   1  -1  112.79   11.50
  11   1   1  103.29    7.40
  11   1   1  105.49   10.00
 -11   1  -1   90.99    7.10
  11   1   1  106.99   10.50
 -11   1  -1  103.99    8.30
 -11   1  -1  115.19   10.80
  11   1   1   87.89   10.60
  11   1   1   94.09    7.10
  11   1   1  103.79    9.70
 -11   1  -1  106.69   10.70
 -11   1  -1  108.09    7.90
  11   1   1   98.69    8.80
  11   1   1   97.09    8.50
  11   1   1  105.09   11.00
 -11   1  -1  108.69    9.70
  11   1   1  104.49   10.70
 -11   1  -1   96.29    9.90
 -11   1  -1  103.29   11.70
  13  -1   1  515.35   21.10
  13  -1   1  511.55   19.40
  13  -1   1  500.65   20.80
 -13  -1  -1  496.55   24.10
 -13  -1  -1  471.15   20.60
  13  -1   1  514.55   22.90
  13  -1   1  488.65   20.10
 -13  -1  -1  478.75   22.00
 -13  -1  -1  505.55   20.80
  13  -1   1  501.95   23.60
  13  -1   1  521.35   22.70
 -13  -1  -1  521.65   23.50
 -13  -1  -1  493.45   24.50
 -13  -1  -1  520.15   21.00
  13  -1   1  484.75   23.20
 -13  -1  -1  522.25   18.80
 -13  -1  -1  492.65   21.80
  13  -1   1  553.04   26.20
 -13  -1  -1  475.65   22.80
  13  -1   1  518.95   20.30
  13  -1   1  494.95   25.60
  13  -1   1  532.15   25.90
 -13  -1  -1  515.15   19.70
 -13  -1  -1  492.45   22.80
  13  -1   1  515.75   19.90
 -13  -1  -1  543.45   23.80
 -13   1  -1  479.55   19.90
  13   1   1  493.45   22.40
  13   1   1  491.35   20.30
 -13   1  -1  498.25   22.80
  13   1   1  521.75   21.80
  13   1   1  518.65   19.10
 -13   1  -1  483.55   24.10
 -13   1  -1  510.55   18.30
  13   1   1  477.35   19.00
  13   1   1  530.75   24.90
  13   1   1  513.95   24.30
  13   1   1  519.35   19.20
 -13   1  -1  525.45   24.70
 -13   1  -1  489.05   19.80
 -13   1  -1  513.85   18.60
 -13   1  -1  480.45   22.30
 -13   1  -1  490.95   24.10
  13   1   1  495.95   20.10
 -13   1  -1  490.15   23.60
  13   1   1  503.65   23.00
  13   1   1  526.55   24.00
 -13   1  -1  487.65   19.60
 -13   1  -1  479.15   22.80
  13   1   1  514.15   20.60
  13   1   1  511.25   25.40
  13   1   1  535.95   23.30
  13   1   1  530.45   24.60
 -13   1  -1  531.85   23.00
 -13   1  -1  529.25   19.00
  13   1   1  524.85   23.60
  13   1   1  495.95   23.20
  15  -1   1   94.69    8.10
 -15  -1  -1  117.39   12.50
  15  -1   1  116.69   13.00
 -15  -1  -1   81.19   11.30
  15  -1   1  106.99   14.30
 -15  -1  -1   94.69   12.10
  15  -1   1  119.49   13.70
  15  -1   1  128.99   14.30
 -15  -1  -1  118.09   12.90
  15  -1   1   66.29   15.40
  15  -1   1  101.19    9.60
  15  -1   1  106.99   12.90
 -15  -1  -1  123.29   14.40
 -15  -1  -1  102.59   13.60
 -15  -1  -1  108.99   10.30
 -15  -1  -1  142.79   15.90
 -15  -1  -1   95.29   10.20
  15  -1   1  122.49   15.60
  15  -1   1  100.19   10.00
 -15  -1  -1   98.49    8.20
  15  -1   1  112.79    9.10
  15  -1   1  114.09   10.80
  15  -1   1  128.89   13.20
  15  -1   1  132.19   12.20
  15  -1   1  111.69    9.80
 -15  -1  -1  103.19   12.20
 -15  -1  -1  111.19   12.70
  15  -1   1  106.59   10.20
 -15  -1  -1  104.29   11.10
 -15  -1  -1   95.49    9.30
  15   1   1  101.19   13.70
 -15   1  -1  121.19   12.60
  15   1   1   94.79    9.30
 -15   1  -1   92.89   12.60
 -15   1  -1  117.29   12.30
  15   1   1  120.19   11.80
 -15   1  -1  102.39    8.40
  15   1   1  114.19   12.90
 -15   1  -1  117.29   10.90
  15   1   1  102.99    9.90
  15   1   1  115.79   12.10
 -15   1  -1   99.69   12.50
  15   1   1  100.39   12.40
 -15   1  -1  106.49   12.70
  15   1   1  129.39   14.60
 -15   1  -1  102.59   14.20
  15   1   1  138.59   15.80
  15   1   1   90.99    8.80
  15   1   1  100.09    9.90
  15   1   1   98.39   12.20
  15   1   1  106.19   13.30
 -15   1  -1  118.79   13.30
  15   1   1  135.89   15.60
 -15   1  -1  109.49   14.50
 -15   1  -1  107.69   13.30
  15   1   1   97.39   10.40
 -15   1  -1  109.29    9.80
  15   1   1  117.49   14.90
 -15   1  -1   95.99    8.60
 -15   1  -1  134.19   15.40
  17  -1   1  109.39   10.50
  17  -1   1   92.19    8.90
  17  -1   1  141.19   13.70
 -17  -1  -1  113.79   15.40
  17  -1   1   99.09   10.90
  17  -1   1  110.69   12.70
 -17  -1  -1   90.09   14.20
  17  -1   1   89.39   13.60
  17  -1   1   93.99   13.50
 -17  -1  -1   87.39   13.40
  17  -1   1   99.19   13.20
  17  -1   1   94.59   14.00
 -17  -1  -1  106.69    8.70
  17  -1   1   64.59   14.70
  17  -1   1   86.69    8.60
  17  -1   1  102.79   10.90
 -17  -1  -1  124.49   16.20
 -17  -1  -1   76.29   12.00
 -17  -1  -1   80.29   12.00
 -17  -1  -1  120.79   13.00
 -17  -1  -1  104.69   11.50
  17  -1   1   78.89    8.10
 -17  -1  -1  115.69   14.70
 -17  -1  -1  121.19   12.20
  17  -1   1  108.69   13.80
  17  -1   1  104.09   15.40
 -17  -1  -1   82.59   13.00
 -17  -1  -1  113.89   11.50
  17  -1   1  109.49   18.60
 -17  -1  -1  117.59   13.00
  17   1   1  121.19   16.50
 -17   1  -1   97.09   13.50
 -17   1  -1   64.79   13.50
  17   1   1   82.69   13.60
  17   1   1   94.59   11.80
 -17   1  -1  107.39   14.50
  17   1   1   91.89   14.80
 -17   1  -1   93.49    9.80
 -17   1  -1  101.29   13.10
  17   1   1  104.09   14.20
 -17   1  -1   97.69   14.40
  17   1   1   96.99   16.00
  17   1   1  107.59   10.20
  17   1   1  122.79   16.70
  17   1   1  104.89   10.50
 -17   1  -1  114.19   13.60
 -17   1  -1   95.39    8.70
  17   1   1  120.89   14.60
  17   1   1  103.29   13.60
 -17   1  -1   89.69    9.70
  17   1   1  113.89   14.70
  17   1   1  111.89   11.70
 -17   1  -1   79.59   12.50
 -17   1  -1  107.79   14.40
  17   1   1  109.09   12.30
  19  -1   1   16.60    6.70
  19  -1   1    1.40   10.00
 -19  -1  -1    3.30    7.10
 -19  -1  -1    8.50    8.40
 -19  -1  -1    4.90    8.50
 -19  -1  -1    8.00   15.80
  19  -1   1    1.60    7.30
 -19  -1  -1    4.20    7.10
 -19  -1  -1    2.80    8.70
  19  -1   1   26.50   11.40
  19  -1   1   20.90   11.50
  19  -1   1    8.60    5.30
 -19  -1  -1    2.30    8.40
  19  -1   1   13.20    7.10
 -19  -1  -1    3.50    9.00
  19  -1   1   11.70    9.40
 -19  -1  -1    4.60    4.80
  19  -1   1   13.20    4.80
 -19  -1  -1   22.20   11.80
  19  -1   1    6.60    8.60
 -19  -1  -1   11.40    6.70
  19  -1   1   10.80    9.10
 -19  -1  -1    5.30   10.20
 -19  -1  -1   15.40    8.70
  19  -1   1   20.00   11.70
  19  -1   1    2.50    6.50
 -19  -1  -1    8.20    7.30
  19  -1   1    9.60    4.10
  19  -1   1    4.70   12.70
  19  -1   1    9.70    6.70
  19  -1   1   19.80    8.50
  19   1   1   -0.20    9.10
 -19   1  -1   13.50    9.70
 -19   1  -1    5.70    9.90
 -19   1  -1    8.20    5.80
  19   1   1    5.90    5.70
 -19   1  -1   20.40   11.30
  19   1   1    2.80    5.80
  19   1   1    5.30    7.90
 -19   1  -1    1.10    9.20
 -19   1  -1   11.90    6.80
 -19   1  -1   21.60    9.80
  19   1   1   11.00    7.90
  19   1   1   -7.00    8.60
 -19   1  -1   -5.20    8.00
  19   1   1   12.90   11.80
 -19   1  -1    9.80    9.60
 -19   1  -1    2.70    5.10
 -19   1  -1    1.10    9.20
 -19   1  -1    3.30    7.40
  19   1   1   23.50   10.30
 -19   1  -1    0.60   10.30
  19   1   1    5.60    6.10
  19   1   1    3.20   10.50
  19   1   1    4.30    7.90
  19   1   1    6.30    6.40
  19   1   1   16.40   10.10
  19   1   1    5.50    9.90
 -21  -1  -1  165.58   20.50
 -21  -1  -1  143.49   15.80
  21  -1   1  183.88   20.20
 -21  -1  -1  147.69   19.00
  21  -1   1  127.09    8.80
 -21  -1  -1  140.79   14.40
 -21  -1  -1  120.09   16.70
  21  -1   1  126.29   15.30
  21  -1   1  164.78   21.10
  21  -1   1  175.78   17.90
  21  -1   1  116.29    8.60
  21  -1   1  133.19   17.00
 -21  -1  -1  141.09   15.30
  21  -1   1  122.59   10.50
 -21  -1  -1  164.48   20.10
  21  -1   1  135.29   17.00
 -21  -1  -1  158.08   17.20
 -21  -1  -1  126.99   12.70
 -21  -1  -1  162.88   19.90
 -21  -1  -1  130.79   18.90
 -21  -1  -1  131.89   13.90
 -21  -1  -1  132.69   11.50
  21  -1   1  144.29   14.70
  21  -1   1  142.19   13.30
  21  -1   1  176.48   20.30
 -21  -1  -1  158.38   20.30
  21   1   1  124.69   11.80
 -21   1  -1  179.18   20.70
  21   1   1  180.48   20.60
  21   1   1  139.99   17.80
 -21   1  -1  169.78   18.50
 -21   1  -1  111.99   17.00
 -21   1  -1  110.29   16.60
  21   1   1  175.38   20.90
  21   1   1  161.38   18.10
  21   1   1  134.29   12.10
  21   1   1  131.99   12.20
  21   1   1  130.19   20.90
  21   1   1  153.08   17.90
 -21   1  -1  131.59   12.90
 -21   1  -1  162.58   14.80
 -21   1  -1  153.08   18.70
  21   1   1  150.48   15.50
  21   1   1  149.59   11.80
  21   1   1  153.88   16.20
  21   1   1  153.88   20.80
 -21   1  -1  169.38   18.80
  21   1   1  147.09   18.50
 -21   1  -1  125.79   12.20
 -21   1  -1  159.78   19.40
 -21   1  -1  131.79   18.40
  21   1   1  191.48   22.70
 -23  -1  -1   11.30   10.40
 -23  -1  -1   10.00   15.10
  23  -1   1   10.10   12.70
 -23  -1  -1   17.10   11.40
  23  -1   1   15.00   13.80
  23  -1   1    3.70   13.20
 -23  -1  -1   -1.10   11.60
 -23  -1  -1    7.10    7.40
  23  -1   1  -11.00   12.20
 -23  -1  -1   -3.10    9.20
 -23  -1  -1   18.90    6.80
 -23  -1  -1    3.80   10.20
  23  -1   1   -6.20   15.40
 -23  -1  -1    5.60    7.60
  23  -1   1   -6.00    9.30
  23  -1   1    5.90   13.50
 -23  -1  -1    4.30    8.90
 -23  -1  -1   15.20   13.00
  23  -1   1    5.00    6.90
  23  -1   1   14.40    8.20
 -23  -1  -1   19.70   11.10
  23  -1   1    5.40   10.20
 -23   1  -1    9.10   13.10
 -23   1  -1   -1.50    8.20
  23   1   1    0.70   12.80
 -23   1  -1   13.10   10.30
 -23   1  -1   15.80   12.20
 -23   1  -1   10.30   11.10
  23   1   1    0.10    8.00
  23   1   1  -11.30   12.00
  23   1   1   18.90   15.20
  23   1   1   10.80   14.20
 -23   1  -1    3.80   12.90
  23   1   1   -4.50    9.10
 -23   1  -1   28.70   11.50
  23   1   1   16.90   10.50
  23   1   1    9.90    7.30
  23   1   1   13.20   11.10
 -23   1  -1   -2.80    9.50
  23   1   1   15.40   13.00
  23   1   1    8.80   12.30
 -23   1  -1   35.40   14.70
 -23   1  -1   10.10   11.70
 -23   1  -1    2.50    6.70
 -23   1  -1    3.50    6.10
 -23   1  -1    0.50    6.80
 -25  -1  -1   99.09   15.20
  25  -1   1  117.59   19.10
 -25  -1  -1   93.19   19.20
 -25  -1  -1  101.59   18.90
  25  -1   1   97.19   13.80
 -25  -1  -1  101.89   14.80
 -25  -1  -1  106.49   17.50
 -25  -1  -1  104.29   12.40
 -25  -1  -1   91.19   15.30
  25  -1   1   99.69   19.90
  25  -1   1   77.39   18.70
  25  -1   1   66.89   15.20
  25  -1   1   92.59   17.10
 -25  -1  -1   90.89   13.00
 -25  -1  -1  113.99   22.40
 -25  -1  -1   98.09   16.60
  25  -1   1   76.39   18.90
 -25  -1  -1   63.69   16.00
  25   1   1   98.59   20.50
  25   1   1  115.59   18.80
 -25   1  -1   92.69   15.70
  25   1   1   94.99   15.90
  25   1   1   98.09   12.40
  25   1   1   68.59   18.10
  25   1   1  110.39   19.30
 -25   1  -1   87.39   19.80
 -25   1  -1  115.59   21.20
 -25   1  -1   80.59   10.90
 -25   1  -1  127.79   20.10
 -25   1  -1  123.99   18.90
 -25   1  -1  104.79   19.00
  25   1   1   70.19   16.80
  25   1   1  152.68   23.80
 -25   1  -1   79.19   18.20
  25   1   1   97.59   21.00
 -25   1  -1   80.79   23.90
  25   1   1  105.39   17.00
 -25   1  -1   89.59   13.00
 -26  -2   1   37.90   11.90
  26  -2  -1   36.20   13.80
 -26  -2   1   52.99   12.00
 -26  -2   1   34.60    9.60
 -26  -2   1   48.80   14.40
  26  -2  -1   69.69   17.70
  26  -2  -1   52.49   13.60
 -26  -2   1   40.70   10.60
 -26  -2   1   34.20   14.00
 -26  -2   1   56.19   13.10
 -26  -2   1   43.80   15.00
  26  -2  -1   27.80   14.80
 -26  -2   1   28.90   10.90
  26  -2  -1   16.20   20.70
  26   2  -1   46.30   16.20
 -26   2   1   34.90   11.00
 -26   2   1   48.10   14.40
  26   2  -1   66.09   19.30
  26   2  -1   71.19   22.20
  26   2  -1   39.20   13.10
 -26   2   1   50.79   16.10
  26   2  -1   51.59   14.40
 -26   2   1   37.20   12.20
 -26   2   1   41.10   15.10
 -26   2   1   46.20   18.00
  26   2  -1   19.30   15.50
 -26   2   1   64.59   16.50
 -24  -2   1   60.19   15.80
  24  -2  -1   48.40   15.10
 -24  -2   1   52.69   13.70
  24  -2  -1   62.19   12.50
 -24  -2   1   51.79   10.30
 -24  -2   1   60.99   16.20
 -24  -2   1   38.40   13.10
 -24  -2   1   54.99   12.20
 -24  -2   1   60.99    9.30
 -24  -2   1   68.19   12.70
  24  -2  -1   64.69   17.10
 -24  -2   1   48.60   10.00
 -24  -2   1   50.89   13.70
  24  -2  -1   89.09   17.40
  24  -2  -1   41.40   14.30
 -24  -2   1   40.50   17.70
  24  -2  -1   30.80   11.80
  24  -2  -1   53.69   20.80
  24  -2  -1   54.09   12.20
  24  -2  -1   57.59   11.50
 -24  -2   1   64.39   12.70
  24  -2  -1   68.29   15.90
 -24   2   1   62.79   16.60
 -24   2   1   42.00   13.20
 -24   2   1   50.49   14.70
 -24   2   1   46.80   15.70
  24   2  -1   66.19   14.90
 -24   2   1   41.70   10.50
  24   2  -1   43.50   13.90
  24   2  -1   67.39   12.00
 -24   2   1   55.39    8.80
  24   2  -1   41.40   18.30
  24   2  -1   55.19   13.30
  24   2  -1   80.19   18.90
  24   2  -1   44.20   15.60
  24   2  -1   54.59   18.10
  24   2  -1   51.49   11.50
  24   2  -1   23.00   15.50
 -24   2   1   42.80   15.60
  24   2  -1   79.89   19.30
 -24   2   1   46.60   14.90
 -24   2   1   85.39   19.50
 -24   2   1   45.20   14.70
  22  -2  -1   51.59   13.40
 -22  -2   1   37.00   13.40
  22  -2  -1   66.29   14.90
 -22  -2   1   60.79   13.70
  22  -2  -1   30.00   13.00
  22  -2  -1   30.00   13.80
 -22  -2   1   48.90   19.40
  22  -2  -1   52.29   12.40
  22  -2  -1   51.59   12.50
 -22  -2   1   63.49    9.10
 -22  -2   1   48.60   13.10
 -22  -2   1   48.70   13.40
 -22  -2   1   51.79   11.00
  22  -2  -1   57.89   15.20
 -22  -2   1   78.39   18.80
 -22  -2   1   48.70    9.10
 -22  -2   1   63.69   10.30
 -22  -2   1   58.89   12.10
 -22  -2   1   43.60   11.30
  22  -2  -1   58.39   10.50
 -22  -2   1   35.70    9.50
  22  -2  -1   37.20   11.00
  22   2  -1   60.89   15.90
  22   2  -1   19.10   14.10
 -22   2   1   60.39   14.90
 -22   2   1   38.20   13.60
  22   2  -1   41.00    8.00
  22   2  -1   74.89   16.70
 -22   2   1   51.49   13.50
  22   2  -1   45.80    8.50
  22   2  -1   57.49   12.40
 -22   2   1   47.30   11.40
 -22   2   1   49.00   13.70
  22   2  -1   59.79   17.20
  22   2  -1   44.90   13.30
 -22   2   1   47.20    8.60
  22   2  -1   63.29   17.90
 -22   2   1   28.20   14.20
 -22   2   1   81.99   17.20
 -22   2   1   33.10   11.80
 -22   2   1   63.69   15.90
 -22   2   1   38.00   12.60
  22   2  -1   57.19   11.50
  22   2  -1   50.19   14.60
  22   2  -1   48.30    9.90
  22   2  -1   36.80   12.70
 -20  -2   1   26.60   11.00
  20  -2  -1   18.60    7.90
 -20  -2   1    7.40    7.70
 -20  -2   1   21.40   13.00
 -20  -2   1   27.90    6.90
  20  -2  -1   22.10   12.00
 -20  -2   1   10.80   10.60
  20  -2  -1   19.20   10.40
 -20  -2   1   16.00    8.90
  20  -2  -1   23.80   13.70
 -20  -2   1   16.50    8.50
  20  -2  -1   25.90    9.60
  20  -2  -1   18.20    9.60
  20  -2  -1   15.90   14.80
 -20  -2   1   22.60    9.30
 -20  -2   1   24.10   12.50
 -20  -2   1   22.90    8.10
 -20  -2   1   19.00    7.60
  20  -2  -1   14.40    8.40
  20  -2  -1   20.00    9.40
  20  -2  -1   44.90   12.60
  20  -2  -1    7.30   10.40
  20  -2  -1   21.90   11.30
 -20  -2   1   13.10    8.90
 -20  -2   1   11.40   10.20
 -20  -2   1   19.70    7.10
  20   2  -1   26.70   13.50
  20   2  -1   39.70   14.20
 -20   2   1   21.90   10.70
 -20   2   1    7.30   10.70
  20   2  -1   23.80    9.80
  20   2  -1   24.20   12.40
  20   2  -1   14.70    7.30
  20   2  -1   16.70    9.20
  20   2  -1   17.00    7.20
  20   2  -1   28.50    8.20
 -20   2   1   16.70   11.40
  20   2  -1   39.50   10.30
 -20   2   1   28.10    7.20
  20   2  -1    9.00    6.70
  20   2  -1   17.40    7.40
  20   2  -1   22.90   14.70
 -20   2   1   27.00   11.30
  20   2  -1    6.70   10.50
 -20   2   1   -1.10   12.70
  20   2  -1   34.40   14.40
 -20   2   1   25.90    9.60
  20   2  -1   31.10   14.20
 -20   2   1   41.10   12.80
 -18  -2   1  152.28   16.70
 -18  -2   1  146.39   11.60
 -18  -2   1  159.68   15.40
 -18  -2   1  182.88   17.10
  18  -2  -1  140.09   13.80
  18  -2  -1  146.49   13.70
  18  -2  -1  177.28   15.60
 -18  -2   1  154.98   13.80
 -18  -2   1  147.99   13.00
  18  -2  -1  149.69    7.50
 -18  -2   1  142.69   16.60
  18  -2  -1  149.59   18.10
  18  -2  -1  151.48   14.70
  18  -2  -1  160.48   16.60
  18  -2  -1  163.58   16.10
 -18  -2   1  155.58   14.30
  18  -2  -1  177.28   13.40
 -18  -2   1  172.78   17.90
  18  -2  -1  157.38   15.30
  18  -2  -1  173.58   17.40
 -18  -2   1  143.39   14.10
 -18  -2   1  191.18   20.40
 -18  -2   1  158.48   17.20
 -18  -2   1  155.68   15.60
  18  -2  -1  154.78   15.20
 -18  -2   1  142.69   10.80
  18  -2  -1  146.79   15.10
  18  -2  -1  137.39    8.10
  18  -2  -1  188.78   17.30
  18   2  -1  159.18   16.40
  18   2  -1  157.98   15.30
 -18   2   1  161.38   16.30
 -18   2   1  158.98   17.60
  18   2  -1  121.29   16.30
 -18   2   1  175.38   20.10
  18   2  -1  138.09   15.00
  18   2  -1  167.78   13.50
  18   2  -1  156.58   17.70
 -18   2   1  154.88   16.80
 -18   2   1  148.69   15.80
 -18   2   1  130.39   12.20
 -18   2   1  148.99   17.60
  18   2  -1  145.79   12.50
  18   2  -1  171.68   18.70
  18   2  -1  165.48   17.60
  18   2  -1  150.18   15.50
  18   2  -1  146.59   12.40
  18   2  -1  184.28   19.90
 -18   2   1  155.38   17.80
  18   2  -1  144.09   17.60
  18   2  -1  158.48   17.40
 -18   2   1  218.68   20.60
  18   2  -1  144.69   12.50
 -18   2   1  171.58   17.50
 -18   2   1  148.89   16.00
  16  -2  -1  238.88   17.90
 -16  -2   1  256.17   14.90
 -16  -2   1  228.48   15.10
 -16  -2   1  239.28   18.40
  16  -2  -1  230.38   15.60
 -16  -2   1  223.58   17.40
  16  -2  -1  214.08   16.10
 -16  -2   1  222.28   12.80
  16  -2  -1  236.18   16.20
  16  -2  -1  262.87   16.90
 -16  -2   1  253.97   15.90
  16  -2  -1  249.97   15.70
  16  -2  -1  270.27   17.30
  16  -2  -1  257.57   14.00
  16  -2  -1  229.08   16.60
 -16  -2   1  230.18   14.30
 -16  -2   1  222.28   12.00
 -16  -2   1  234.38   18.40
 -16  -2   1  251.77   18.60
 -16  -2   1  267.97   20.80
 -16  -2   1  225.78   17.50
  16  -2  -1  206.88   11.10
  16  -2  -1  242.98   21.20
  16  -2  -1  227.88   15.70
  16  -2  -1  230.28    8.80
  16  -2  -1  218.08   18.40
 -16  -2   1  251.67   17.00
  16  -2  -1  240.68   18.10
 -16  -2   1  278.77   17.10
 -16   2   1  223.78   18.20
  16   2  -1  225.28   19.80
  16   2  -1  209.08   17.00
  16   2  -1  254.17   15.00
 -16   2   1  238.88   16.80
 -16   2   1  246.58   19.00
 -16   2   1  220.08   14.30
  16   2  -1  233.18   10.80
  16   2  -1  227.88   17.00
  16   2  -1  237.58   19.60
 -16   2   1  231.88   12.60
  16   2  -1  193.18   17.90
  16   2  -1  220.38   15.40
 -16   2   1  248.88   18.70
  16   2  -1  199.98   14.20
 -16   2   1  223.98   10.60
 -16   2   1  256.07   19.10
  16   2  -1  230.08   17.40
 -16   2   1  228.58   17.30
 -16   2   1  227.48   10.20
  16   2  -1  262.87   18.20
  16   2  -1  209.38   17.90
 -16   2   1  264.47   19.80
 -16   2   1  222.58   18.30
  16   2  -1  244.48   21.10
  16   2  -1  231.28   14.30
  16   2  -1  203.78   14.90
 -16   2   1  240.28   19.50
  16   2  -1  235.48   19.00
 -14  -2   1  251.97   15.50
  14  -2  -1  219.28   15.50
  14  -2  -1  221.78   14.30
 -14  -2   1  236.28   17.50
  14  -2  -1  226.78   12.20
 -14  -2   1  209.68   14.40
  14  -2  -1  226.78   15.90
 -14  -2   1  213.68   13.90
  14  -2  -1  218.48   13.80
 -14  -2   1  229.98   16.30
  14  -2  -1  217.78   16.80
  14  -2  -1  228.38   16.10
 -14  -2   1  236.88   17.30
  14  -2  -1  228.08   15.30
  14  -2  -1  198.88   14.90
 -14  -2   1  212.38   10.90
 -14  -2   1  231.98   15.70
  14  -2  -1  230.28   16.90
  14  -2  -1  219.88   11.40
  14  -2  -1  213.48   13.90
 -14  -2   1  224.88   15.90
 -14  -2   1  194.78   15.40
 -14  -2   1  270.27   17.20
  14  -2  -1  206.58   14.80
  14  -2  -1  207.88    8.80
  14  -2  -1  226.18   14.80
 -14  -2   1  221.88   13.20
  14  -2  -1  239.48   19.40
 -14  -2   1  195.88   15.40
 -14   2   1  249.28   17.10
  14   2  -1  232.18   18.30
 -14   2   1  207.18   14.90
  14   2  -1  219.38   18.30
  14   2  -1  191.68   17.10
  14   2  -1  224.48   10.60
  14   2  -1  234.68   14.00
  14   2  -1  230.18   21.60
  14   2  -1  197.58   15.50
 -14   2   1  231.88   18.50
 -14   2   1  212.58   10.10
 -14   2   1  233.08   10.30
 -14   2   1  269.97   20.50
 -14   2   1  214.08   10.50
  14   2  -1  217.68   13.20
  14   2  -1  192.18   18.30
  14   2  -1  251.77   17.20
 -14   2   1  230.28   18.30
  14   2  -1  208.98   14.60
 -14   2   1  233.98   13.70
 -14   2   1  206.78   16.30
 -14   2   1  211.88   16.10
 -14   2   1  222.88   18.10
  14   2  -1  225.08   17.80
 -14   2   1  251.27   16.40
  14   2  -1  220.68   15.20
  14   2  -1  217.28   13.70
  12  -2  -1   43.60    6.90
  12  -2  -1   48.80    7.90
  12  -2  -1   50.59    9.20
  12  -2  -1   40.10    5.60
  12  -2  -1   48.60    7.60
 -12  -2   1   57.09    8.70
 -12  -2   1   55.19    7.70
 -12  -2   1   48.00    6.80
 -12  -2   1   50.49    5.40
  12  -2  -1   46.50    8.20
  12  -2  -1   43.60    6.20
  12  -2  -1   47.40    4.40
 -12  -2   1   45.60    8.60
 -12  -2   1   54.89   10.00
  12  -2  -1   41.90   10.40
  12  -2  -1   46.70    7.40
  12  -2  -1   19.30   12.90
 -12  -2   1   50.89    8.60
 -12  -2   1   47.50    8.80
  12  -2  -1   53.69    8.40
 -12  -2   1   56.29    8.00
  12  -2  -1   33.80    7.70
 -12  -2   1   49.00    9.20
  12  -2  -1   46.90    8.40
  12  -2  -1   36.90    8.80
  12  -2  -1   41.90    7.70
 -12  -2   1   48.70    5.90
 -12  -2   1   42.80    8.00
 -12   2   1   45.30    5.40
  12   2  -1   43.90    8.80
  12   2  -1   43.50    7.70
  12   2  -1   42.10   10.10
 -12   2   1   51.79    5.90
  12   2  -1   42.30    5.40
  12   2  -1   42.50    7.20
  12   2  -1   75.79   14.80
 -12   2   1   33.10    8.20
  12   2  -1   38.70    8.50
  12   2  -1   68.49    9.60
 -12   2   1   50.49    9.00
 -12   2   1   39.60    9.00
  12   2  -1   45.20    7.90
  12   2  -1   58.39    7.60
  12   2  -1   44.30   10.10
 -12   2   1   43.60    8.60
  12   2  -1   54.09    8.60
  12   2  -1   47.30   10.00
  12   2  -1   54.99    9.50
 -12   2   1   49.10    7.90
 -12   2   1   39.80    5.20
 -12   2   1   29.80    8.60
  12   2  -1   40.20    9.30
 -12   2   1   43.00    7.80
 -12   2   1   29.20    7.70
  12   2  -1   49.40    8.20
 -12   2   1   55.49   10.90
 -12   2   1   52.09   10.60
  10  -2  -1  763.42   27.50
 -10  -2   1  735.63   30.30
 -10  -2   1  825.02   31.30
  10  -2  -1  746.83   26.00
 -10  -2   1  781.82   29.90
 -10  -2   1  752.52   27.60
 -10  -2   1  770.12   25.20
 -10  -2   1  800.02   27.30
  10  -2  -1  756.12   30.90
  10  -2  -1  757.02   27.80
 -10  -2   1  802.42   27.60
  10  -2  -1  780.62   30.90
  10  -2  -1  840.22   29.10
 -10  -2   1  778.92   30.10
 -10  -2   1  749.03   24.60
  10  -2  -1  757.62   28.90
 -10  -2   1  798.42   29.50
  10  -2  -1  747.53   26.30
 -10  -2   1  788.72   28.40
  10  -2  -1  770.42   27.10
 -10  -2   1  788.92   27.80
  10  -2  -1  768.52   28.30
 -10  -2   1  811.52   30.80
  10  -2  -1  781.32   28.50
 -10  -2   1  756.72   26.10
  10  -2  -1  846.22   28.50
  10  -2  -1  776.32   28.80
 -10  -2   1  782.42   28.20
  10  -2  -1  807.02   28.70
 -10   2   1  787.02   29.60
  10   2  -1  760.12   30.20
  10   2  -1  791.02   29.70
  10   2  -1  749.62   28.60
  10   2  -1  820.52   31.70
 -10   2   1  790.22   25.80
 -10   2   1  793.42   29.00
 -10   2   1  758.42   29.60
  10   2  -1  729.63   25.50
  10   2  -1  745.53   29.60
  10   2  -1  790.12   27.60
  10   2  -1  780.02   30.30
 -10   2   1  750.72   26.00
 -10   2   1  785.92   26.00
 -10   2   1  800.22   28.20
 -10   2   1  764.72   28.30
 -10   2   1  758.42   29.40
  10   2  -1  786.62   27.50
 -10   2   1  787.12   30.50
  10   2  -1  743.13   31.10
 -10   2   1  803.32   24.00
  10   2  -1  794.92   28.40
  10   2  -1  755.32   28.50
  10   2  -1  787.72   28.60
  10   2  -1  769.42   30.20
 -10   2   1  751.92   29.60
 -10   2   1  785.52   25.70
   8  -2  -1  251.57   13.40
  -8  -2   1  269.97   13.00
  -8  -2   1  268.47   14.50
  -8  -2   1  264.77   12.70
   8  -2  -1  284.87   14.20
   8  -2  -1  270.17   13.90
   8  -2  -1  261.47   12.40
   8  -2  -1  305.47   13.40
   8  -2  -1  301.37   14.00
  -8  -2   1  285.47   10.60
   8  -2  -1  269.07    9.90
  -8  -2   1  263.07   14.40
  -8  -2   1  278.17   14.40
  -8  -2   1  305.17   14.00
  -8  -2   1  271.87   15.20
   8  -2  -1  289.87   13.80
   8  -2  -1  279.17   16.40
   8  -2  -1  275.17   12.00
  -8  -2   1  268.27   13.50
  -8  -2   1  281.57   13.40
  -8  -2   1  276.77   11.30
   8  -2  -1  263.17   12.60
   8  -2  -1  292.87   12.20
   8  -2  -1  280.27   14.10
  -8  -2   1  290.67   15.50
   8  -2  -1  287.97   14.30
   8  -2  -1  261.67   13.20
  -8  -2   1  261.07   10.40
  -8  -2   1  254.97   11.90
   8  -2  -1  273.77   13.30
  -8  -2   1  280.87   15.30
  -8  -2   1  271.07   12.70
  -8  -2   1  269.27   13.30
  -8   2   1  271.27   15.40
   8   2  -1  300.37   16.90
   8   2  -1  269.87   14.00
  -8   2   1  251.87   13.90
   8   2  -1  294.57   13.20
  -8   2   1  264.07   13.70
   8   2  -1  261.37   12.30
   8   2  -1  267.27   14.70
  -8   2   1  288.47   14.70
  -8   2   1  270.67   14.10
   8   2  -1  277.77   15.40
   8   2  -1  274.67   15.10
   8   2  -1  276.97   16.10
   8   2  -1  269.87   12.00
  -8   2   1  287.17   16.20
   8   2  -1  267.77   14.20
  -8   2   1  258.97   14.90
  -8   2   1  251.17   14.20
  -8   2   1  282.97   14.60
  -8   2   1  282.07   10.50
   8   2  -1  274.37   15.60
   8   2  -1  266.07   15.00
  -8   2   1  295.77   12.80
   8   2  -1  279.27   15.50
   8   2  -1  276.77   14.10
  -8   2   1  279.97   11.50
  -8   2   1  248.58   12.80
   8   2  -1  289.57   15.20
  -8   2   1  279.67   12.60
  -8   2   1  270.57   12.40
   8   2  -1  280.47   14.90
  -6  -2   1 1439.76   42.90
   6  -2  -1 1367.66   43.00
  -6  -2   1 1389.16   44.80
   6  -2  -1 1306.67   42.50
   6  -2  -1 1373.76   42.50
  -6  -2   1 1379.46   40.00
  -6  -2   1 1364.76   44.30
  -6  -2   1 1406.36   44.40
  -6  -2   1 1370.86   44.80
  -6  -2   1 1337.67   42.00
   6  -2  -1 1391.26   42.30
   6  -2  -1 1372.36   42.00
   6  -2  -1 1375.36   45.10
   6  -2  -1 1281.27   39.60
   6  -2  -1 1294.77   42.80
   6  -2  -1 1321.07   43.50
   6  -2  -1 1370.86   46.10
   6  -2  -1 1291.27   43.10
  -6  -2   1 1341.47   40.30
  -6  -2   1 1302.47   41.30
   6  -2  -1 1368.56   43.60
  -6  -2   1 1348.77   42.30
  -6  -2   1 1297.67   43.90
  -6  -2   1 1347.97   43.20
   6  -2  -1 1369.96   43.30
   6  -2  -1 1383.86   42.70
  -6  -2   1 1393.46   43.30
  -6  -2   1 1371.96   40.30
  -6  -2   1 1348.57   41.00
  -6  -2   1 1409.76   48.30
   6  -2  -1 1233.38   39.10
   6  -2  -1 1298.47   39.00
   6  -2  -1 1386.36   43.30
  -6   2   1 1348.77   43.70
   6   2  -1 1385.26   46.00
   6   2  -1 1410.06   41.30
  -6   2   1 1353.26   43.70
  -6   2   1 1414.46   40.90
  -6   2   1 1371.56   43.70
   6   2  -1 1376.66   43.90
   6   2  -1 1273.17   43.40
  -6   2   1 1336.77   42.50
   6   2  -1 1340.27   45.10
  -6   2   1 1376.96   42.20
   6   2  -1 1351.16   41.90
   6   2  -1 1349.16   41.90
   6   2  -1 1306.17   44.60
   6   2  -1 1315.97   44.60
  -6   2   1 1320.97   42.70
  -6   2   1 1394.46   43.10
   6   2  -1 1368.26   43.50
  -6   2   1 1420.66   44.50
   6   2  -1 1316.67   44.10
   6   2  -1 1364.46   43.20
   6   2  -1 1414.06   44.90
  -6   2   1 1316.27   41.70
  -6   2   1 1400.66   44.00
  -6   2   1 1333.57   43.50
  -6   2   1 1339.47   44.60
   6   2  -1 1379.26   44.10
  -6   2   1 1369.96   41.80
  -6   2   1 1302.07   43.30
   6   2  -1 1310.07   43.70
  -6   2   1 1341.57   44.70
   6   2  -1 1398.56   43.10
   6   2  -1 1432.76   45.10
  -4  -2   1 1135.29   37.10
  -4  -2   1 1141.99   37.50
   4  -2  -1 1118.29   35.90
  -4  -2   1 1114.29   34.00
   4  -2  -1 1039.20   32.80
  -4  -2   1 1120.49   34.60
  -4  -2   1 1111.69   36.20
   4  -2  -1 1156.28   35.40
  -4  -2   1 1115.89   33.30
   4  -2  -1 1115.19   36.10
  -4  -2   1 1151.88   35.40
   4  -2  -1 1111.99   33.30
   4  -2  -1 1138.29   34.40
   4  -2  -1 1080.49   32.90
   4  -2  -1 1138.19   35.60
   4  -2  -1 1161.68   36.40
  -4  -2   1 1166.88   37.40
  -4  -2   1 1152.38   36.10
   4  -2  -1 1117.59   36.10
  -4  -2   1 1121.19   33.10
   4  -2  -1 1154.88   35.10
  -4  -2   1 1140.69   35.80
   4  -2  -1 1043.90   35.80
   4  -2  -1 1147.59   37.10
  -4  -2   1 1118.69   37.20
   4  -2  -1 1052.99   32.80
  -4  -2   1 1127.39   33.60
   4  -2  -1 1109.19   36.10
   4  -2  -1 1098.09   36.30
   4  -2  -1 1120.69   37.70
  -4  -2   1 1116.99   35.60
  -4  -2   1 1135.69   37.10
   4  -2  -1 1162.68   36.50
   4  -2  -1 1140.99   38.30
  -4   2   1 1123.29   32.70
  -4   2   1 1070.49   36.30
   4   2  -1 1091.99   37.50
   4   2  -1 1131.79   34.00
   4   2  -1 1090.99   35.00
  -4   2   1 1145.69   36.20
  -4   2   1 1152.98   37.00
  -4   2   1 1095.69   36.30
  -4   2   1 1113.59   36.10
  -4   2   1 1163.58   37.70
   4   2  -1 1143.29   33.70
   4   2  -1 1018.00   36.50
   4   2  -1 1103.49   36.70
   4   2  -1 1080.59   35.50
   4   2  -1 1122.39   36.40
  -4   2   1 1129.49   36.30
  -4   2   1 1155.48   35.80
  -4   2   1 1082.89   36.40
  -4   2   1 1124.69   37.30
   4   2  -1 1153.88   35.70
   4   2  -1 1090.39   37.40
   4   2  -1 1090.09   37.50
  -4   2   1 1105.39   34.30
  -4   2   1 1142.59   36.40
   4   2  -1 1163.78   36.60
   4   2  -1 1104.59   37.00
   4   2  -1 1125.99   37.90
  -4   2   1  992.40   37.90
  -4   2   1 1160.08   37.10
  -4   2   1 1164.78   35.80
   4   2  -1 1152.38   35.70
   4   2  -1 1156.58   38.40
   4   2  -1 1135.19   37.20
   2  -2  -1   53.99    4.80
  -2  -2   1   73.99    8.10
   2  -2  -1   57.89    6.50
  -2  -2   1   68.79    7.30
  -2  -2   1   59.59    8.00
   2  -2  -1   75.59    7.50
  -2  -2   1   79.19    8.30
  -2  -2   1   75.29    6.60
   2  -2  -1   58.49    4.60
   2  -2  -1   69.59    7.40
   2  -2  -1   67.39    7.20
  -2  -2   1   66.39    7.30
  -2  -2   1   75.79    8.60
  -2  -2   1   55.69    6.30
   2  -2  -1   70.69    7.70
  -2  -2   1   61.39    5.10
  -2  -2   1   64.49    6.10
   2  -2  -1   48.80    6.20
  -2  -2   1   59.39    5.00
   2  -2  -1   70.39    7.80
  -2  -2   1   65.19    5.70
  -2  -2   1   60.59    6.60
   2  -2  -1   60.59    7.90
   2  -2  -1   86.69    8.80
   2  -2  -1   69.69    6.90
   2  -2  -1   56.39    7.50
   2  -2  -1   75.69    7.60
   2  -2  -1   58.19    5.00
   2  -2  -1   64.29    6.80
  -2  -2   1   61.99    7.00
   2   2  -1   75.29    7.20
   2   2  -1   75.49    9.20
   2   2  -1   56.69    7.10
   2   2  -1   66.49    8.30
  -2   2   1   59.89    7.20
   2   2  -1   62.79    6.60
   2   2  -1   58.69    7.60
  -2   2   1   66.59    7.50
  -2   2   1   58.89    5.30
   2   2  -1   44.00    6.80
  -2   2   1   71.39    8.20
   2   2  -1   54.99    4.90
   2   2  -1   57.99    7.30
  -2   2   1   49.40    6.90
   2   2  -1   66.69    6.80
  -2   2   1   57.99    7.20
   2   2  -1   64.79    8.60
  -2   2   1   56.09    4.80
  -2   2   1   66.59    7.40
  -2   2   1   43.70    6.20
  -2   2   1   61.69    7.90
  -2   2   1   70.09    6.80
  -2   2   1   59.99    7.20
   2   2  -1   56.39    6.00
  -2   2   1   58.19    5.00
  -2   2   1   72.79    7.70
  -2   2   1   62.69    7.40
   2   2  -1   58.29    5.80
   2   2  -1   58.49    6.20
   2   2  -1   73.59    7.30
   0  -2   1  570.34   21.10
   0  -2   1  577.54   24.20
   0  -2   1  585.34   21.20
   0  -2  -1  589.14   22.60
   0  -2  -1  575.34   18.10
   0  -2  -1  612.64   21.00
   0  -2  -1  589.54   18.10
   0  -2   1  605.64   22.60
   0  -2   1  565.24   21.10
   0  -2   1  561.84   21.80
   0  -2  -1  577.34   20.40
   0  -2  -1  608.74   21.90
   0  -2   1  553.24   22.50
   0  -2  -1  584.04   23.90
   0  -2   1  583.94   21.60
   0  -2  -1  576.44   20.70
   0  -2   1  591.94   19.90
   0  -2  -1  583.94   18.50
   0  -2  -1  599.14   21.70
   0  -2  -1  593.34   20.30
   0  -2   1  575.94   20.00
   0  -2  -1  619.24   20.60
   0  -2  -1  594.24   21.90
   0  -2   1  577.24   20.10
   0  -2   1  575.84   20.40
   0  -2  -1  557.74   22.70
   0  -2  -1  527.25   18.70
   0  -2  -1  583.64   20.30
   0  -2   1  632.44   22.00
   0  -2  -1  607.94   21.30
   0  -2   1  577.34   18.60
   0  -2   1  569.84   20.70
   0  -2  -1  601.84   22.10
   0  -2  -1  587.14   19.80
   0   2  -1  543.85   20.40
   0   2  -1  625.14   20.50
   0   2   1  577.44   18.60
   0   2   1  572.44   22.10
   0   2  -1  585.64   20.60
   0   2  -1  583.44   21.70
   0   2  -1  587.94   20.50
   0   2   1  591.44   19.80
   0   2   1  559.54   22.00
   0   2   1  616.54   22.00
   0   2   1  591.04   21.60
   0   2   1  554.34   19.40
   0   2   1  579.84   22.30
   0   2  -1  579.74   22.20
   0   2  -1  582.34   20.30
   0   2   1  585.84   22.00
   0   2  -1  559.74   21.80
   0   2  -1  594.94   22.00
   0   2  -1  596.54   22.10
   0   2  -1  578.84   19.60
   0   2  -1  558.84   19.40
   0   2   1  581.34   18.30
   0   2   1  559.84   19.90
   0   2  -1  569.84   18.80
   0   2  -1  570.44   19.00
   0   2   1  532.35   23.10
   0   2   1  598.24   22.40
   0   2  -1  598.34   22.30
   0   2   1  596.24   22.60
   0   2   1  597.24   21.50
   0   2  -1  579.84   21.70
   2  -2   1  315.47   13.60
  -2  -2  -1  270.57   13.20
   2  -2   1  266.97   13.60
  -2  -2  -1  301.47   12.30
  -2  -2  -1  260.27   11.10
  -2  -2  -1  260.57   12.10
  -2  -2  -1  274.67   12.10
   2  -2   1  281.47   15.40
  -2  -2  -1  274.87   11.80
  -2  -2  -1  295.67   14.20
  -2  -2  -1  271.27   14.70
  -2  -2  -1  280.27   11.90
  -2  -2  -1  244.18   17.60
  -2  -2  -1  288.17   13.30
  -2  -2  -1  267.27   10.20
  -2  -2  -1  268.27   13.80
  -2  -2  -1  279.47   14.00
   2  -2   1  265.27   10.80
   2  -2   1  280.77   11.70
   2  -2   1  295.97   12.70
  -2  -2  -1  263.97   12.20
   2  -2   1  289.67   13.60
   2  -2   1  285.97   12.40
  -2  -2  -1  276.37   13.40
   2  -2   1  260.97   11.30
   2  -2   1  282.67   13.30
  -2  -2  -1  274.87   12.50
   2  -2   1  287.07   14.70
   2  -2   1  280.57   12.70
   2  -2   1  287.47   10.90
   2   2   1  300.97   14.60
  -2   2  -1  290.37   15.10
  -2   2  -1  278.27   13.60
   2   2   1  253.07   14.30
   2   2   1  284.07   10.10
  -2   2  -1  280.67   13.90
  -2   2  -1  253.97   11.90
   2   2   1  267.97   11.70
  -2   2  -1  282.17   11.40
  -2   2  -1  310.17   14.30
   2   2   1  287.17   10.40
   2   2   1  256.07   14.00
   2   2   1  267.37   14.30
  -2   2  -1  265.07   12.20
  -2   2  -1  261.27   13.40
   2   2   1  254.37   12.70
   2   2   1  262.07   12.40
   2   2   1  261.77   14.10
  -2   2  -1  279.57   13.10
   2   2   1  283.97   14.80
  -2   2  -1  299.97   11.50
  -2   2  -1  285.17   11.90
  -2   2  -1  257.17   13.50
  -2   2  -1  287.67   12.20
  -2   2  -1  265.67   12.80
  -2   2  -1  283.17   12.40
  -2   2  -1  259.77   13.40
   2   2   1  274.27   14.50
   2   2   1  272.87   12.50
  -2   2  -1  278.27   13.30
  -2   2  -1  279.97   11.50
   4  -2   1  472.75   17.70
  -4  -2  -1  520.05   19.50
  -4  -2  -1  484.65   19.30
  -4  -2  -1  466.25   18.10
  -4  -2  -1  481.55   17.30
   4  -2   1  484.95   17.90
  -4  -2  -1  463.65   18.50
   4  -2   1  474.75   18.50
  -4  -2  -1  472.85   20.30
   4  -2   1  505.45   17.40
   4  -2   1  477.65   17.70
  -4  -2  -1  467.95   16.80
  -4  -2  -1  485.15   17.20
   4  -2   1  460.55   20.90
   4  -2   1  490.95   19.30
  -4  -2  -1  468.45   16.60
  -4  -2  -1  469.25   18.20
   4  -2   1  472.85   18.50
   4  -2   1  501.65   20.80
  -4  -2  -1  454.45   19.10
  -4  -2  -1  482.35   17.40
   4  -2   1  429.56   17.30
   4  -2   1  476.05   18.50
  -4  -2  -1  500.95   17.40
  -4  -2  -1  486.85   17.70
  -4  -2  -1  442.76   18.10
   4  -2   1  463.75   16.80
   4  -2   1  469.95   18.50
  -4  -2  -1  478.85   20.20
  -4  -2  -1  471.45   16.40
  -4  -2  -1  450.65   19.50
  -4   2  -1  445.06   17.60
  -4   2  -1  482.85   19.60
   4   2   1  455.25   19.90
  -4   2  -1  488.65   18.40
   4   2   1  448.26   17.30
   4   2   1  483.25   19.30
  -4   2  -1  454.15   17.60
   4   2   1  468.55   15.70
  -4   2  -1  463.85   18.30
  -4   2  -1  452.05   20.40
   4   2   1  476.55   18.50
  -4   2  -1  477.25   17.00
   4   2   1  470.35   20.10
   4   2   1  483.15   16.70
   4   2   1  488.25   19.60
   4   2   1  445.86   18.70
   4   2   1  455.65   19.90
  -4   2  -1  488.75   18.10
   4   2   1  467.15   20.30
  -4   2  -1  471.15   18.80
   4   2   1  469.25   19.70
  -4   2  -1  462.25   18.90
   4   2   1  462.35   18.10
   4   2   1  469.75   20.30
  -4   2  -1  456.85   16.80
  -4   2  -1  489.55   18.80
  -4   2  -1  474.25   18.50
  -4   2  -1  450.55   21.80
  -4   2  -1  485.65   19.60
  -4   2  -1  470.25   16.40
  -4   2  -1  441.36   20.10
  -4   2  -1  472.05   18.40
   4   2   1  444.86   17.20
  -4   2  -1  466.75   16.80
   6  -2   1  597.74   21.90
  -6  -2  -1  570.14   21.70
  -6  -2  -1  576.14   19.80
  -6  -2  -1  572.34   21.20
  -6  -2  -1  573.84   22.10
  -6  -2  -1  539.75   19.40
   6  -2   1  575.04   23.70
  -6  -2  -1  595.94   23.50
   6  -2   1  580.04   20.50
  -6  -2  -1  577.64   21.00
   6  -2   1  565.64   21.80
   6  -2   1  562.94   20.20
  -6  -2  -1  578.74   20.10
   6  -2   1  565.74   21.30
   6  -2   1  547.75   20.00
  -6  -2  -1  586.94   21.50
   6  -2   1  577.44   21.40
  -6  -2  -1  565.84   20.40
  -6  -2  -1  565.74   22.10
   6  -2   1  570.04   24.70
  -6  -2  -1  545.05   22.20
   6  -2   1  581.04   20.00
   6  -2   1  583.74   21.30
   6  -2   1  572.24   19.80
   6  -2   1  554.44   20.70
  -6  -2  -1  567.04   20.20
  -6  -2  -1  560.84   22.90
  -6  -2  -1  580.54   20.40
  -6  -2  -1  580.94   23.60
  -6  -2  -1  563.94   23.30
   6  -2   1  505.55   21.10
  -6   2  -1  564.64   21.90
  -6   2  -1  557.64   21.30
  -6   2  -1  565.04   22.50
   6   2   1  544.75   22.50
   6   2   1  567.74   23.50
  -6   2  -1  536.45   21.40
  -6   2  -1  576.84   21.50
  -6   2  -1  596.44   23.80
  -6   2  -1  578.14   19.30
  -6   2  -1  544.35   21.60
  -6   2  -1  551.74   20.50
   6   2   1  598.44   22.00
   6   2   1  602.44   20.60
  -6   2  -1  558.64   22.80
   6   2   1  583.34   22.60
   6   2   1  562.44   22.60
   6   2   1  568.74   23.90
   6   2   1  597.44   22.50
   6   2   1  560.54   23.30
  -6   2  -1  566.84   22.10
  -6   2  -1  576.54   21.60
   6   2   1  594.24   22.20
   6   2   1  581.54   21.30
   6   2   1  597.84   23.70
  -6   2  -1  563.44   21.20
   6   2   1  558.04   22.60
   6   2   1  534.25   21.40
   6   2   1  562.04   21.10
   6   2   1  558.64   19.10
  -6   2  -1  595.14   20.70
  -6   2  -1  594.04   21.10
  -6   2  -1  578.04   23.70
   8  -2   1 1539.15   48.70
  -8  -2  -1 1489.45   48.40
  -8  -2  -1 1592.84   50.49
   8  -2   1 1509.75   46.50
  -8  -2  -1 1575.24   49.80
  -8  -2  -1 1598.64   49.90
   8  -2   1 1522.55   47.60
  -8  -2  -1 1565.44   48.90
   8  -2   1 1568.44   49.80
   8  -2   1 1569.74   53.49
  -8  -2  -1 1505.25   48.40
   8  -2   1 1512.25   49.30
   8  -2   1 1510.85   48.00
  -8  -2  -1 1511.35   50.49
   8  -2   1 1551.64   47.70
   8  -2   1 1561.74   48.90
   8  -2   1 1598.84   51.99
   8  -2   1 1488.85   47.40
   8  -2   1 1408.46   48.50
  -8  -2  -1 1571.04   51.79
   8  -2   1 1563.24   50.79
   8  -2   1 1543.05   49.60
  -8  -2  -1 1505.35   46.70
   8  -2   1 1522.85   47.80
  -8  -2  -1 1564.14   51.39
  -8  -2  -1 1554.14   47.40
  -8  -2  -1 1585.14   50.49
  -8  -2  -1 1523.85   47.40
   8  -2   1 1561.14   48.50
  -8  -2  -1 1617.54   47.60
  -8  -2  -1 1542.65   48.20
  -8  -2  -1 1547.55   49.30
   8   2   1 1636.44   50.49
   8   2   1 1585.44   51.29
   8   2   1 1494.15   50.09
  -8   2  -1 1622.54   50.99
  -8   2  -1 1419.16   48.20
  -8   2  -1 1560.24   48.20
  -8   2  -1 1553.94   49.80
   8   2   1 1500.35   48.90
   8   2   1 1546.95   51.39
  -8   2  -1 1485.15   50.89
   8   2   1 1529.65   51.79
   8   2   1 1494.15   51.59
  -8   2  -1 1548.74   50.09
  -8   2  -1 1491.05   48.30
   8   2   1 1625.44   50.99
   8   2   1 1540.95   47.10
  -8   2  -1 1554.44   48.00
  -8   2  -1 1586.34   51.39
  -8   2  -1 1497.95   49.90
   8   2   1 1525.15   49.60
  -8   2  -1 1541.45   47.40
  -8   2  -1 1541.05   51.19
  -8   2  -1 1560.04   47.90
   8   2   1 1513.85   50.39
   8   2   1 1536.25   48.70
   8   2   1 1544.45   50.29
   8   2   1 1553.84   48.50
  -8   2  -1 1594.64   47.60
  -8   2  -1 1605.64   50.29
   8   2   1 1536.65   48.20
   8   2   1 1514.45   52.19
  -8   2  -1 1510.15   48.50
  10  -2   1  464.45   22.10
 -10  -2  -1  459.55   23.70
  10  -2   1  499.95   20.30
  10  -2   1  497.75   20.10
 -10  -2  -1  504.75   20.00
  10  -2   1  534.15   23.10
 -10  -2  -1  483.85   21.90
 -10  -2  -1  511.05   18.80
  10  -2   1  492.05   19.80
 -10  -2  -1  471.45   20.30
 -10  -2  -1  493.65   22.20
  10  -2   1  504.15   24.30
 -10  -2  -1  506.65   23.80
 -10  -2  -1  516.55   21.20
  10  -2   1  505.25   20.20
  10  -2   1  490.65   21.40
 -10  -2  -1  502.25   19.00
 -10  -2  -1  483.15   21.80
  10  -2   1  483.25   21.20
  10  -2   1  518.65   22.00
 -10  -2  -1  504.95   20.00
 -10  -2  -1  482.25   23.50
  10  -2   1  478.05   19.80
  10  -2   1  492.35   19.90
  10  -2   1  490.25   19.00
 -10  -2  -1  474.45   18.20
  10  -2   1  479.15   18.40
 -10  -2  -1  502.15   21.20
 -10  -2  -1  478.75   18.90
  10  -2   1  504.05   25.40
  10  -2   1  500.05   19.20
 -10   2  -1  480.55   19.40
  10   2   1  524.85   21.90
 -10   2  -1  485.15   19.50
  10   2   1  492.65   21.60
 -10   2  -1  509.55   18.70
 -10   2  -1  479.25   23.50
  10   2   1  495.15   21.20
  10   2   1  499.25   22.60
 -10   2  -1  480.75   20.70
  10   2   1  512.25   24.00
 -10   2  -1  459.45   22.90
 -10   2  -1  499.55   19.00
 -10   2  -1  501.05   22.10
  10   2   1  495.05   20.80
  10   2   1  493.95   22.70
  10   2   1  482.75   23.40
 -10   2  -1  531.65   23.50
  10   2   1  507.65   19.50
  10   2   1  466.15   24.90
 -10   2  -1  532.45   24.10
  10   2   1  504.05   20.70
 -10   2  -1  506.25   21.20
 -10   2  -1  468.25   21.40
  10   2   1  501.15   19.10
 -10   2  -1  531.85   23.40
 -10   2  -1  520.65   19.30
  10   2   1  481.95   23.10
  10   2   1  529.55   33.30
 -10   2  -1  483.95   18.80
  12  -2   1  216.18   15.90
  12  -2   1  247.58   14.80
 -12  -2  -1  210.18   12.40
  12  -2   1  212.58   13.10
 -12  -2  -1  217.18   16.40
  12  -2   1  236.98   18.30
  12  -2   1  253.27   14.50
 -12  -2  -1  195.98   15.20
 -12  -2  -1  215.48   14.30
 -12  -2  -1  188.38   15.50
 -12  -2  -1  206.48   16.70
 -12  -2  -1  217.48   15.70
 -12  -2  -1  215.48   13.10
  12  -2   1  223.68   12.70
 -12  -2  -1  215.08   11.50
  12  -2   1  224.48   15.50
  12  -2   1  205.28   12.20
  12  -2   1  213.48   12.30
 -12  -2  -1  242.88   15.70
 -12  -2  -1  194.98   11.30
  12  -2   1  219.58   14.70
 -12  -2  -1  217.98   15.10
  12  -2   1  233.38   14.00
 -12  -2  -1  209.68   12.10
 -12  -2  -1  212.08   13.80
  12  -2   1  207.58   12.60
 -12  -2  -1  216.88   13.10
  12  -2   1  248.78   15.90
  12   2   1  192.68   13.60
 -12   2  -1  229.38   12.40
  12   2   1  230.08   17.20
  12   2   1  211.08   11.90
 -12   2  -1  201.28   15.80
  12   2   1  207.28   16.50
 -12   2  -1  214.08   11.60
  12   2   1  241.38   15.00
  12   2   1  210.38   14.40
  12   2   1  229.28   15.80
 -12   2  -1  206.18   17.00
  12   2   1  214.08   16.70
 -12   2  -1  217.08   15.90
  12   2   1  227.38   14.70
 -12   2  -1  237.98   14.00
 -12   2  -1  226.38   11.90
  12   2   1  220.08   12.30
  12   2   1  210.58   15.70
 -12   2  -1  247.98   17.30
 -12   2  -1  250.27   17.60
 -12   2  -1  212.88   11.50
  12   2   1  221.18   15.80
 -12   2  -1  227.38   16.30
 -12   2  -1  211.38   16.90
  12   2   1  236.78   16.50
  12   2   1  226.18   17.70
  12   2   1  213.88   14.60
 -12   2  -1  217.48   14.90
 -14  -2  -1  560.54   24.90
 -14  -2  -1  581.44   26.30
  14  -2   1  568.14   22.80
  14  -2   1  551.44   29.30
 -14  -2  -1  554.44   25.80
 -14  -2  -1  545.95   23.50
  14  -2   1  577.54   26.70
  14  -2   1  544.35   21.40
  14  -2   1  608.54   26.80
 -14  -2  -1  578.94   22.80
 -14  -2  -1  562.24   24.70
 -14  -2  -1  551.34   22.80
  14  -2   1  580.84   27.10
  14  -2   1  558.74   23.50
 -14  -2  -1  572.64   24.30
 -14  -2  -1  577.94   26.80
  14  -2   1  522.75   22.50
 -14  -2  -1  596.84   28.90
  14  -2   1  606.94   28.50
 -14  -2  -1  555.44   28.20
  14  -2   1  588.84   25.70
  14  -2   1  531.65   23.80
  14  -2   1  562.34   23.70
  14  -2   1  565.54   22.40
 -14  -2  -1  592.94   22.00
  14  -2   1  592.14   27.40
 -14  -2  -1  548.45   26.40
 -14  -2  -1  561.54   26.40
 -14   2  -1  603.34   28.20
  14   2   1  539.05   21.80
  14   2   1  543.85   25.10
  14   2   1  555.14   26.60
  14   2   1  576.24   27.00
  14   2   1  582.04   27.90
 -14   2  -1  597.74   27.10
  14   2   1  534.45   23.20
  14   2   1  559.24   25.70
  14   2   1  554.74   25.90
 -14   2  -1  604.24   27.90
 -14   2  -1  562.34   21.30
  14   2   1  552.44   24.50
 -14   2  -1  570.34   27.60
  14   2   1  566.74   26.00
 -14   2  -1  577.34   24.10
 -14   2  -1  598.44   24.30
 -14   2  -1  541.65   21.20
 -14   2  -1  527.05   26.70
 -14   2  -1  572.24   24.20
 -14   2  -1  566.44   26.00
 -14   2  -1  541.75   21.70
  14   2   1  594.94   28.80
  14   2   1  591.44   29.10
  14   2   1  570.94   28.60
  14   2   1  578.54   28.30
 -14   2  -1  584.84   27.60
 -14   2  -1  584.04   28.30
 -14   2  -1  539.75   21.40
  16  -2   1  251.97   18.20
  16  -2   1  235.78   18.10
 -16  -2  -1  211.98   17.20
  16  -2   1  221.08   12.70
  16  -2   1  203.38   14.90
  16  -2   1  284.27   37.10
  16  -2   1  258.97   16.30
 -16  -2  -1  208.18   17.60
  16  -2   1  243.98   18.30
  16  -2   1  247.98   19.60
  16  -2   1  236.28   18.30
 -16  -2  -1  235.18   13.30
 -16  -2  -1  220.48   14.30
  16  -2   1  206.68   13.80
  16  -2   1  200.08   14.70
 -16  -2  -1  217.58   14.00
 -16  -2  -1  226.18   14.70
 -16  -2  -1  235.08   15.90
 -16  -2  -1  194.08   18.00
 -16  -2  -1  225.48   15.80
 -16  -2  -1  225.68   20.00
  16  -2   1  231.88   18.20
  16  -2   1  230.88   14.70
 -16  -2  -1  201.28   17.10
 -16  -2  -1  201.98   16.50
 -16  -2  -1  210.78   16.80
 -16   2  -1  225.08   17.30
  16   2   1  214.18   17.60
  16   2   1  240.58   17.80
  16   2   1  271.47   16.80
  16   2   1  226.38   15.20
  16   2   1  264.27   19.30
  16   2   1  238.48   13.10
 -16   2  -1  227.78   12.50
 -16   2  -1  211.18   14.70
 -16   2  -1  218.78   15.90
 -16   2  -1  217.38   19.10
  16   2   1  219.78   19.80
 -16   2  -1  238.18   20.10
  16   2   1  222.38   15.40
  16   2   1  230.18   18.40
  16   2   1  221.58   15.20
 -16   2  -1  218.08   12.50
 -16   2  -1  203.28   17.60
  16   2   1  208.38   19.50
  16   2   1  205.58   18.20
  16   2   1  228.08   19.50
 -16   2  -1  262.67   18.80
  16   2   1  205.68   16.20
 -16   2  -1  244.68   17.10
  16   2   1  247.38   20.40
 -16   2  -1  246.18   20.30
 -16   2  -1  238.28   19.30
 -16   2  -1  207.28   16.60
 -16   2  -1  218.68   19.20
  18  -2   1  221.08   16.30
  18  -2   1  225.18   18.70
 -18  -2  -1  195.18   21.40
 -18  -2  -1  175.08   14.30
  18  -2   1  232.98   19.60
 -18  -2  -1  203.18   20.40
  18  -2   1  221.68   19.10
 -18  -2  -1  206.38   22.50
  18  -2   1  212.58   23.10
  18  -2   1  202.68   14.30
 -18  -2  -1  206.48   15.00
 -18  -2  -1  214.88   14.40
 -18  -2  -1  185.18   17.70
  18  -2   1  197.78   15.00
  18  -2   1  208.68   11.50
 -18  -2  -1  162.88   16.60
  18  -2   1  227.08   19.50
  18  -2   1  209.28   27.70
 -18  -2  -1  214.08   20.80
 -18  -2  -1  239.08   20.90
 -18  -2  -1  216.28   16.60
 -18  -2  -1  194.08   17.50
  18  -2   1  203.58   12.50
 -18  -2  -1  207.38   16.20
  18  -2   1  213.78   16.10
  18  -2   1  188.38   18.10
 -18  -2  -1  154.88   16.10
 -18   2  -1  212.38   15.00
  18   2   1  212.18   21.80
  18   2   1  197.28   17.60
  18   2   1  246.58   25.60
  18   2   1  190.78   15.20
 -18   2  -1  181.08   14.40
 -18   2  -1  230.58   20.40
 -18   2  -1  202.88   20.00
  18   2   1  183.98   16.50
  18   2   1  207.98   16.90
 -18   2  -1  177.18   19.40
 -18   2  -1  186.58   11.70
 -18   2  -1  166.38   19.20
 -18   2  -1  193.18   17.30
  18   2   1  220.58   21.10
  18   2   1  230.28   21.50
 -18   2  -1  222.78   19.40
  18   2   1  208.58   20.70
  18   2   1  209.58   18.60
 -18   2  -1  216.68   31.40
 -18   2  -1  164.08   16.30
  18   2   1  223.38   15.50
 -18   2  -1  190.28   18.90
  18   2   1  187.08   18.40
  18   2   1  205.98   12.30
 -18   2  -1  219.98   19.20
  18   2   1  212.18   16.00
  18   2   1  215.38   20.20
  20  -2   1  158.98   11.80
 -20  -2  -1  218.48   20.30
 -20  -2  -1  181.88   19.10
 -20  -2  -1  176.48   17.80
  20  -2   1  202.58   21.10
 -20  -2  -1  177.88   12.70
  20  -2   1  180.28   10.50
  20  -2   1  197.88   24.00
  20  -2   1  188.58   19.70
  20  -2   1  167.78   16.00
 -20  -2  -1  170.48   14.50
 -20  -2  -1  173.78   15.40
  20  -2   1  161.98   10.40
  20  -2   1  196.58   20.30
 -20  -2  -1  191.88   18.10
 -20  -2  -1  202.58   20.60
  20  -2   1  183.68   14.60
  20  -2   1  204.88   22.70
  20  -2   1  209.78   20.00
  20  -2   1  153.98   17.30
 -20  -2  -1  223.48   21.60
  20  -2   1  175.48   16.90
 -20  -2  -1  196.78   22.10
 -20  -2  -1  165.88   16.30
 -20  -2  -1  187.18   21.60
 -20  -2  -1  170.58   14.00
 -20  -2  -1  208.18   15.10
  20  -2   1  163.18   14.80
 -20   2  -1  175.48   19.80
  20   2   1  189.98   11.60
  20   2   1  155.38   14.40
 -20   2  -1  180.48   20.00
  20   2   1  167.78   18.50
 -20   2  -1  166.18   18.90
  20   2   1  202.98   21.00
  20   2   1  238.98   24.70
  20   2   1  218.28   22.60
 -20   2  -1  210.48   21.90
 -20   2  -1  179.18   15.00
 -20   2  -1  228.58   19.30
 -20   2  -1  188.68   20.80
 -20   2  -1  184.28   18.20
 -20   2  -1  194.08   20.50
 -20   2  -1  199.38   15.00
  20   2   1  222.78   24.80
  20   2   1  189.88   16.40
 -20   2  -1  156.28   19.30
  20   2   1  157.08   19.10
  20   2   1  177.88   16.70
  20   2   1  190.58   14.80
 -20   2  -1  167.58   20.70
  20   2   1  175.98   20.70
  20   2   1  185.88   18.50
 -22  -2  -1  167.98   18.60
  22  -2   1  163.88   20.10
  22  -2   1  228.58   22.50
 -22  -2  -1  144.59   15.90
 -22  -2  -1  156.48   19.70
 -22  -2  -1  178.78   18.50
  22  -2   1  196.38   22.00
  22  -2   1  166.78   16.40
  22  -2   1  170.78   17.60
  22  -2   1  214.18   31.70
 -22  -2  -1  210.38   25.30
  22  -2   1  182.88   24.20
 -22  -2  -1  171.08   15.50
 -22  -2  -1  146.79   15.90
  22  -2   1  225.38   24.20
  22  -2   1  185.38   15.30
 -22  -2  -1  182.58   18.80
 -22  -2  -1  153.58   12.30
  22  -2   1  149.49   15.20
 -22  -2  -1  166.08   21.40
 -22  -2  -1  147.09   18.70
 -22  -2  -1  178.18   19.20
 -22  -2  -1  145.69   14.70
  22   2   1  184.08   19.30
  22   2   1  156.98   14.20
  22   2   1  150.88   22.70
  22   2   1  162.28   20.70
  22   2   1  151.38   14.30
  22   2   1  146.39   15.20
 -22   2  -1  160.08   14.30
 -22   2  -1  165.88   22.80
 -22   2  -1  205.68   20.00
  22   2   1  207.28   22.50
 -22   2  -1  142.19   15.20
 -22   2  -1  182.78   21.00
  22   2   1  164.08   21.50
 -22   2  -1  185.08   15.20
  22   2   1  198.98   21.90
  22   2   1  197.08   17.70
 -22   2  -1  184.28   20.10
 -22   2  -1  194.98   22.60
 -22   2  -1  163.88   20.00
  22   2   1  126.89   18.40
  22   2   1  175.28   19.80
 -22   2  -1  199.08   21.90
 -22   2  -1  148.39   18.40
 -22   2  -1  133.89   18.60
  22   2   1  177.68   24.00
 -24  -2  -1   47.30   12.80
 -24  -2  -1   61.49   14.60
  24  -2   1   78.89   18.50
 -24  -2  -1   60.19   15.50
  24  -2   1   40.10   14.60
  24  -2   1   44.80   14.00
  24  -2   1   37.40   10.40
 -24  -2  -1   59.09   13.10
 -24  -2  -1   50.09   11.60
 -24  -2  -1   78.29   20.90
  24  -2   1   52.59   12.50
 -24  -2  -1   67.79   16.30
 -24  -2  -1   53.79   12.40
  24  -2   1   50.79   15.00
 -24  -2  -1   60.09   11.90
  24  -2   1   80.49   19.30
 -24  -2  -1   49.20   12.30
 -24  -2  -1   51.89   14.90
  24  -2   1   43.80   15.50
 -24  -2  -1   46.50   16.30
 -24   2  -1   62.59   14.90
 -24   2  -1   52.09   11.20
 -24   2  -1   68.69   16.70
  24   2   1   59.69   18.20
 -24   2  -1   48.00   17.40
 -24   2  -1   57.39   15.20
  24   2   1   51.89   14.10
 -24   2  -1   38.40   14.70
 -24   2  -1   75.99   17.60
 -24   2  -1   37.00   13.20
  24   2   1   32.80   15.00
 -24   2  -1   56.69   18.70
  24   2   1   65.59   17.00
 -24   2  -1   53.29   10.50
  24   2   1   85.19   18.80
  24   2   1   59.79   12.90
  24   2   1   66.79   18.60
 -24   2  -1   34.40   10.10
  24   2   1   48.50   14.70
  24   2   1   68.29   18.80
 -23  -3   1  320.87   28.20
 -23  -3   1  266.47   19.00
 -23  -3   1  289.47   17.60
  23  -3  -1  287.77   21.60
  23  -3  -1  328.57   26.90
  23  -3  -1  324.87   26.40
  23  -3  -1  264.57   21.50
 -23  -3   1  328.37   26.10
 -23  -3   1  243.18   23.10
 -23  -3   1  302.77   22.20
  23  -3  -1  295.17   24.90
  23  -3  -1  318.57   21.50
 -23  -3   1  275.77   21.10
  23  -3  -1  303.57   23.80
  23  -3  -1  338.87   26.10
 -23  -3   1  265.97   21.00
 -23  -3   1  302.57   22.80
 -23  -3   1  301.87   26.00
  23  -3  -1  252.37   21.10
  23  -3  -1  279.07   30.70
 -23  -3   1  296.27   23.00
 -23  -3   1  264.87   19.10
  23   3  -1  318.87   34.10
  23   3  -1  353.86   24.10
 -23   3   1  313.37   29.30
  23   3  -1  323.27   26.90
  23   3  -1  274.57   26.70
 -23   3   1  253.27   25.60
 -23   3   1  266.17   23.80
 -23   3   1  310.47   27.20
 -23   3   1  324.27   26.70
 -23   3   1  337.47   29.40
  23   3  -1  293.57   22.70
 -23   3   1  243.18   25.30
  23   3  -1  345.57   33.50
  23   3  -1  343.37   31.00
 -23   3   1  306.77   26.90
  23   3  -1  282.17   17.90
  23   3  -1  273.67   22.10
  23   3  -1  308.97   29.00
 -23   3   1  299.47   25.20
  23   3  -1  339.87   24.10
  21  -3  -1   27.90   15.90
 -21  -3   1   19.80   10.40
  21  -3  -1   17.70   11.10
 -21  -3   1   25.80   12.20
 -21  -3   1   30.20   13.90
  21  -3  -1   31.50   20.20
 -21  -3   1   30.70    9.90
  21  -3  -1   14.70    9.80
 -21  -3   1   35.00   11.10
 -21  -3   1   34.10    9.10
  21  -3  -1   33.80   12.50
 -21  -3   1   26.40    8.50
 -21  -3   1   36.30    8.10
  21  -3  -1   31.80   11.80
  21  -3  -1   25.50    9.80
  21  -3  -1   16.10   12.20
 -21  -3   1   34.50   12.10
 -21  -3   1   25.30   10.40
  21  -3  -1   40.50   14.10
 -21  -3   1   35.70    9.30
 -21  -3   1   23.10   15.50
 -21  -3   1   10.10    9.70
  21  -3  -1   34.10   12.80
  21   3  -1   30.90   10.10
 -21   3   1   28.90   13.20
  21   3  -1   47.20   12.50
  21   3  -1   27.60   14.60
  21   3  -1   24.80    9.80
  21   3  -1    4.10   14.00
 -21   3   1   31.80   12.30
  21   3  -1   35.90   16.90
 -21   3   1   40.50   14.50
 -21   3   1   34.70   14.50
 -21   3   1   27.80   13.70
  21   3  -1   14.90    8.90
  21   3  -1   28.70   10.10
  21   3  -1    7.60   10.20
 -21   3   1   27.00   12.50
 -21   3   1   29.10    8.70
 -21   3   1   17.70   12.00
  21   3  -1   25.30   12.90
 -21   3   1   31.90   13.80
 -21   3   1   24.30   15.60
  21   3  -1   51.09   15.70
  21   3  -1   26.60   13.90
  21   3  -1   18.10   12.60
 -19  -3   1   20.60   10.50
 -19  -3   1   36.10    6.20
 -19  -3   1   23.30   12.30
  19  -3  -1   28.00   10.50
  19  -3  -1   22.80   11.60
 -19  -3   1   16.80    9.30
  19  -3  -1   32.50    6.70
 -19  -3   1   15.50    9.70
 -19  -3   1   15.80   11.40
 -19  -3   1   53.79   17.50
 -19  -3   1   26.40   13.90
 -19  -3   1   46.10    7.80
  19  -3  -1   25.10   10.40
  19  -3  -1   20.60    8.70
  19  -3  -1   26.50   13.40
  19  -3  -1   26.30   10.70
 -19  -3   1   23.30    8.70
 -19  -3   1   17.20    9.50
  19  -3  -1   14.00   18.30
  19  -3  -1   21.10   10.60
  19  -3  -1   15.90   10.50
 -19  -3   1   34.60    8.50
 -19  -3   1   17.20   10.10
 -19  -3   1   30.10    8.30
 -19  -3   1   30.50    8.70
  19  -3  -1   48.00   11.90
 -19   3   1   27.60   14.20
  19   3  -1   20.70   12.40
  19   3  -1   23.70   12.90
 -19   3   1   17.70   13.40
 -19   3   1   40.30   14.40
 -19   3   1   23.20    8.50
 -19   3   1   27.30   14.40
 -19   3   1   21.40    5.00
 -19   3   1   21.20   12.50
  19   3  -1   17.30    9.00
 -19   3   1   27.20    5.70
  19   3  -1   31.50   10.20
  19   3  -1   17.30    9.20
  19   3  -1   38.60   11.50
  19   3  -1   24.40    8.90
 -19   3   1   41.70   13.80
  19   3  -1   32.80   12.60
 -19   3   1   26.20   13.70
  19   3  -1   27.30   11.60
  19   3  -1   42.60   15.10
 -19   3   1   11.20   10.70
  19   3  -1   20.50   13.10
  19   3  -1   35.00   13.60
  19   3  -1   23.50   14.30
  19   3  -1   19.50   10.00
  17  -3  -1   58.79   12.80
  17  -3  -1   63.99   12.60
 -17  -3   1   49.20    9.60
  17  -3  -1   51.99   11.20
  17  -3  -1   62.89   11.70
 -17  -3   1   54.49   15.60
 -17  -3   1   56.69   11.70
  17  -3  -1   57.99   12.40
  17  -3  -1   54.39   11.40
 -17  -3   1   49.90   11.00
  17  -3  -1   57.19    7.00
  17  -3  -1   57.29   11.50
 -17  -3   1   57.49   12.00
 -17  -3   1   66.99    9.80
 -17  -3   1   69.79   13.40
  17  -3  -1   62.29   11.60
 -17  -3   1   54.49    9.80
  17  -3  -1   70.99   10.30
 -17  -3   1   70.79   11.70
  17  -3  -1   73.19   11.90
 -17  -3   1   48.30   10.70
  17  -3  -1   61.69   15.60
 -17  -3   1   61.29    6.90
 -17  -3   1   63.09    9.20
 -17  -3   1   56.09   12.20
  17  -3  -1   63.69   11.20
 -17  -3   1   69.59   15.10
 -17  -3   1   73.29    8.30
  17  -3  -1   54.49   10.70
  17   3  -1   50.79   13.80
  17   3  -1   60.09   10.60
 -17   3   1   55.39    7.00
  17   3  -1   55.59   14.00
 -17   3   1   67.19   14.00
 -17   3   1   45.70   10.60
 -17   3   1   40.90    9.90
 -17   3   1   57.39   13.70
  17   3  -1   49.50   19.70
 -17   3   1   65.89   14.80
  17   3  -1   50.69   13.10
 -17   3   1   47.70    6.80
  17   3  -1   48.50   10.90
  17   3  -1   57.29   11.90
  17   3  -1   49.90   11.30
  17   3  -1   59.39    7.10
 -17   3   1   61.79    8.90
  17   3  -1   65.99   13.40
  17   3  -1   67.09   13.20
  17   3  -1   50.89   10.40
 -17   3   1   42.50   12.70
 -17   3   1   48.30   11.90
 -17   3   1   71.49   12.30
  17   3  -1   52.49   14.20
  17   3  -1   52.49   10.60
 -17   3   1   86.79   14.50
 -15  -3   1  124.29   13.50
 -15  -3   1  136.09   15.80
 -15  -3   1  135.39   14.50
  15  -3  -1   99.29   13.10
  15  -3  -1   94.29   12.50
  15  -3  -1   93.19   13.20
  15  -3  -1   99.99   16.20
 -15  -3   1   91.59    8.50
  15  -3  -1  108.49   13.00
 -15  -3   1  107.79   15.70
  15  -3  -1   86.19   11.50
  15  -3  -1  109.79   13.80
 -15  -3   1   99.89   11.20
 -15  -3   1  110.49   13.90
  15  -3  -1  109.59   10.50
  15  -3  -1  110.09   12.80
 -15  -3   1  109.99   13.20
 -15  -3   1   97.29    7.80
 -15  -3   1   97.99   11.60
  15  -3  -1  119.69   13.50
  15  -3  -1  117.29   12.30
  15  -3  -1   99.89   12.10
 -15  -3   1  106.09   14.50
  15  -3  -1   95.99   13.10
  15  -3  -1   86.99    8.40
 -15  -3   1  101.29   12.30
 -15  -3   1  122.09   15.60
 -15  -3   1  102.09   13.90
  15   3  -1   88.19    9.00
  15   3  -1  138.49   15.80
 -15   3   1   87.09   11.70
 -15   3   1  105.79   15.80
 -15   3   1  102.69    9.50
  15   3  -1   72.89   11.10
  15   3  -1  116.49   14.10
  15   3  -1   86.09   14.70
 -15   3   1   99.59   14.30
  15   3  -1   92.49   15.40
 -15   3   1   94.09   13.10
 -15   3   1  136.29   17.10
  15   3  -1   85.09   13.60
  15   3  -1  130.59   16.20
 -15   3   1   89.29   15.50
 -15   3   1   86.59   13.20
  15   3  -1  126.19   15.40
  15   3  -1  126.39   13.60
  15   3  -1   81.99   14.80
 -15   3   1   89.89   14.40
  15   3  -1   90.39   12.60
 -15   3   1  105.59   14.00
 -15   3   1   92.49    9.40
 -15   3   1  117.89   13.10
  15   3  -1  128.69   12.80
  15   3  -1   95.69   14.80
 -15   3   1  105.59    7.70
 -13  -3   1    3.30    4.90
 -13  -3   1    8.40    7.50
  13  -3  -1   21.70   13.70
 -13  -3   1    0.10    9.60
  13  -3  -1    4.90    9.60
 -13  -3   1   -1.20    7.10
 -13  -3   1    3.00    7.50
  13  -3  -1   -1.70    6.90
 -13  -3   1    2.20    5.50
 -13  -3   1    1.20    6.20
 -13  -3   1    5.50    7.70
  13  -3  -1   -1.80    3.70
 -13  -3   1    7.40    8.70
 -13  -3   1    6.30    6.40
  13  -3  -1    7.80    6.80
 -13  -3   1   13.90    6.30
  13  -3  -1    6.40    8.10
  13  -3  -1    3.40    6.60
  13  -3  -1   -2.00    7.00
  13  -3  -1    0.90    5.40
  13  -3  -1   15.00    8.00
  13  -3  -1    4.60    7.90
 -13  -3   1   -6.60    6.60
  13  -3  -1  -11.70    7.10
  13  -3  -1    0.70    7.40
 -13  -3   1    1.10    3.70
 -13  -3   1   13.20    4.60
  13  -3  -1    1.10    7.80
  13   3  -1    4.90    8.00
  13   3  -1    5.30   10.30
 -13   3   1   -4.00    9.70
  13   3  -1   15.20    7.40
  13   3  -1    1.00    7.80
  13   3  -1    3.00    8.70
  13   3  -1    4.10    9.10
  13   3  -1    5.60    8.20
  13   3  -1    1.80    9.40
 -13   3   1   -9.80    7.40
  13   3  -1   -3.30    7.90
 -13   3   1   12.30    8.20
 -13   3   1    7.10    9.30
  13   3  -1    7.80    6.30
 -13   3   1   18.60   10.20
 -13   3   1    4.40    4.00
 -13   3   1    3.40    7.10
  13   3  -1    6.70    5.60
  13   3  -1    2.90    7.50
 -13   3   1    7.50    5.40
  13   3  -1   -2.10    7.90
 -13   3   1   10.70    7.80
 -13   3   1    6.10    7.20
 -13   3   1   -3.30    9.40
  13   3  -1   -0.30    9.90
  13   3  -1    2.20    8.50
 -13   3   1    8.90    5.50
 -13   3   1    8.30    7.70
 -13   3   1    3.00    9.00
 -11  -3   1  890.91   35.60
  11  -3  -1  959.70   34.80
 -11  -3   1  866.91   36.90
  11  -3  -1  925.91   35.50
 -11  -3   1  973.70   37.20
 -11  -3   1  886.91   31.90
  11  -3  -1  923.71   43.20
  11  -3  -1  879.51   33.50
 -11  -3   1  899.81   33.60
  11  -3  -1  912.51   30.10
 -11  -3   1  921.11   32.90
  11  -3  -1  937.41   35.30
  11  -3  -1  931.61   34.00
 -11  -3   1  922.21   33.90
 -11  -3   1  922.61   30.70
  11  -3  -1  929.01   31.70
  11  -3  -1  945.21   37.10
 -11  -3   1  902.01   34.60
 -11  -3   1  899.91   39.60
 -11  -3   1  923.91   29.60
  11  -3  -1  883.61   32.30
 -11  -3   1  868.41   29.20
  11  -3  -1  940.41   34.20
 -11  -3   1  901.81   33.20
  11  -3  -1  921.21   34.40
 -11  -3   1  896.91   36.70
  11  -3  -1  992.60   35.10
 -11  -3   1 1002.10   38.50
 -11   3   1  952.20   48.80
  11   3  -1  978.70   37.20
 -11   3   1  965.30   36.50
  11   3  -1  920.91   38.70
  11   3  -1  925.31   37.00
 -11   3   1  890.11   36.00
 -11   3   1  911.51   29.20
  11   3  -1  889.31   35.10
 -11   3   1  932.21   37.50
 -11   3   1  952.80   32.30
 -11   3   1  952.20   32.50
  11   3  -1  859.51   31.60
  11   3  -1  963.40   37.70
  11   3  -1  908.41   38.40
 -11   3   1  915.61   35.60
  11   3  -1  883.71   37.20
 -11   3   1  849.72   35.70
 -11   3   1  920.01   34.80
  11   3  -1  925.41   35.20
 -11   3   1  904.61   35.30
  11   3  -1  946.91   35.70
  11   3  -1  920.41   37.20
  11   3  -1  883.31   35.80
 -11   3   1  952.10   36.20
  11   3  -1  890.91   34.00
  11   3  -1  890.31   32.40
 -11   3   1  948.41   36.50
  11   3  -1  938.21   36.70
 -11   3   1  869.61   30.80
   9  -3  -1  540.05   23.50
   9  -3  -1  531.95   22.80
   9  -3  -1  554.84   22.40
  -9  -3   1  556.64   19.70
  -9  -3   1  506.15   24.90
   9  -3  -1  565.64   24.20
  -9  -3   1  497.85   25.20
  -9  -3   1  547.55   20.70
   9  -3  -1  554.14   22.90
   9  -3  -1  521.65   23.70
  -9  -3   1  549.35   22.30
  -9  -3   1  511.25   24.50
  -9  -3   1  506.45   24.70
   9  -3  -1  620.54   26.80
  -9  -3   1  552.44   25.10
  -9  -3   1  512.35   21.10
  -9  -3   1  531.05   23.40
   9  -3  -1  529.65   17.50
   9  -3  -1  571.84   27.60
   9  -3  -1  530.55   19.90
   9  -3  -1  538.65   20.80
   9  -3  -1  545.55   22.00
   9  -3  -1  527.35   23.80
  -9  -3   1  609.14   22.70
   9  -3  -1  559.24   31.60
  -9  -3   1  568.94   24.30
   9  -3  -1  530.95   26.70
  -9  -3   1  533.65   18.80
  -9   3   1  558.74   24.40
   9   3  -1  549.35   27.50
  -9   3   1  494.25   25.10
  -9   3   1  557.24   24.70
   9   3  -1  545.45   26.50
  -9   3   1  546.55   22.00
   9   3  -1  561.44   21.00
   9   3  -1  574.54   25.80
   9   3  -1  556.94   25.80
  -9   3   1  561.14   22.40
   9   3  -1  511.95   25.70
  -9   3   1  600.34   25.20
   9   3  -1  585.84   25.90
  -9   3   1  538.75   26.20
   9   3  -1  543.05   21.80
  -9   3   1  542.35   23.00
   9   3  -1  556.44   19.40
   9   3  -1  532.55   26.70
  -9   3   1  564.44   26.00
  -9   3   1  525.85   24.40
   9   3  -1  537.95   24.80
   9   3  -1  513.95   22.60
  -9   3   1  540.55   21.40
  -9   3   1  567.94   24.30
   9   3  -1  562.94   23.60
   9   3  -1  574.44   26.50
   9   3  -1  576.54   25.50
   9   3  -1  558.74   21.70
  -9   3   1  561.44   19.90
   9   3  -1  546.85   24.70
  -9   3   1  527.35   25.30
  -7  -3   1  557.74   24.10
   7  -3  -1  501.85   17.00
   7  -3  -1  548.25   22.40
  -7  -3   1  514.65   24.00
  -7  -3   1  528.55   19.60
  -7  -3   1  501.45   23.40
  -7  -3   1  554.24   21.50
  -7  -3   1  516.45   22.00
  -7  -3   1  514.35   23.00
  -7  -3   1  511.15   24.00
   7  -3  -1  504.25   24.60
   7  -3  -1  516.25   22.70
  -7  -3   1  527.85   21.80
  -7  -3   1  533.35   22.40
  -7  -3   1  512.05   17.60
   7  -3  -1  543.45   22.70
   7  -3  -1  539.15   20.90
  -7  -3   1  528.35   18.30
   7  -3  -1  500.35   18.60
   7  -3  -1  521.05   20.00
   7  -3  -1  523.75   22.20
  -7  -3   1  487.95   23.20
   7  -3  -1  533.15   22.70
  -7  -3   1  524.05   20.60
   7  -3  -1  521.95   21.20
  -7  -3   1  525.65   19.00
   7  -3  -1  505.65   18.00
  -7   3   1  527.05   29.30
  -7   3   1  513.35   23.70
   7   3  -1  535.65   23.80
   7   3  -1  526.15   21.10
  -7   3   1  533.25   21.10
   7   3  -1  513.95   22.60
  -7   3   1  537.75   22.70
   7   3  -1  520.95   23.70
   7   3  -1  538.65   22.00
   7   3  -1  524.85   20.20
   7   3  -1  512.25   25.60
   7   3  -1  516.05   24.00
   7   3  -1  516.65   24.80
  -7   3   1  508.35   22.90
  -7   3   1  545.75   24.50
   7   3  -1  528.85   21.10
   7   3  -1  483.35   23.30
  -7   3   1  487.45   21.20
   7   3  -1  501.55   18.80
  -7   3   1  529.75   24.30
  -7   3   1  497.05   19.60
  -7   3   1  506.65   19.70
   7   3  -1  496.35   23.90
   7   3  -1  519.25   18.80
  -7   3   1  499.15   16.50
  -7   3   1  514.25   22.00
   7   3  -1  503.45   24.80
  -7   3   1  491.85   22.10
  -7   3   1  519.35   21.90
  -7   3   1  499.85   21.20
  -5  -3   1  237.38   13.30
  -5  -3   1  242.68   14.70
   5  -3  -1  248.18   12.60
  -5  -3   1  260.37   15.70
   5  -3  -1  226.08   12.70
   5  -3  -1  248.38   14.00
  -5  -3   1  230.18   15.40
   5  -3  -1  256.57   14.10
   5  -3  -1  235.28   14.00
  -5  -3   1  211.78   11.40
  -5  -3   1  241.38    9.90
  -5  -3   1  227.08   13.50
   5  -3  -1  240.58   12.70
  -5  -3   1  236.18   13.40
   5  -3  -1  225.18   15.80
  -5  -3   1  252.67   14.80
  -5  -3   1  222.38   10.90
   5  -3  -1  213.98   15.80
   5  -3  -1  208.78   13.60
  -5  -3   1  238.88   10.30
  -5  -3   1  239.78   12.10
  -5  -3   1  248.88   13.80
   5  -3  -1  255.47   11.50
   5  -3  -1  236.48   15.90
  -5  -3   1  246.48   12.00
   5  -3  -1  233.28   13.50
   5  -3  -1  216.98   14.70
  -5  -3   1  241.88   14.80
  -5  -3   1  235.28   15.20
  -5   3   1  201.38   17.00
   5   3  -1  241.48   15.50
   5   3  -1  253.47   12.30
   5   3  -1  245.18   16.40
   5   3  -1  226.68   11.40
   5   3  -1  231.68   15.30
  -5   3   1  235.28   13.80
   5   3  -1  233.78   12.90
  -5   3   1  198.48   13.60
   5   3  -1  244.98   16.10
   5   3  -1  235.68   13.40
   5   3  -1  224.18   17.60
  -5   3   1  235.68   13.50
  -5   3   1  231.48   13.60
   5   3  -1  257.67   15.70
  -5   3   1  228.08   15.00
   5   3  -1  237.88   10.50
   5   3  -1  220.18   13.80
  -5   3   1  232.28   15.30
   5   3  -1  233.18   14.00
  -5   3   1  252.67   14.20
  -5   3   1  226.28   12.70
  -5   3   1  256.97   14.40
  -5   3   1  240.98   15.60
  -5   3   1  227.58   11.00
  -5   3   1  226.38   14.10
   5   3  -1  261.07   15.10
   5   3  -1  228.88   12.20
  -5   3   1  238.38   15.10
   5   3  -1  233.38   16.50
  -3  -3   1  175.48   13.70
  -3  -3   1  182.48   13.50
  -3  -3   1  193.68   12.20
   3  -3  -1  175.18   11.60
  -3  -3   1  191.08   11.10
  -3  -3   1  184.08    9.20
   3  -3  -1  182.78   11.40
   3  -3  -1  181.08   11.20
  -3  -3   1  187.38   13.10
  -3  -3   1  192.38   10.00
   3  -3  -1  193.58   11.90
  -3  -3   1  202.98   13.40
   3  -3  -1  173.18   12.40
  -3  -3   1  190.08   13.00
   3  -3  -1  187.58   13.60
  -3  -3   1  185.28    9.00
   3  -3  -1  181.68   14.50
   3  -3  -1  190.68   11.80
   3  -3  -1  192.18   13.40
   3  -3  -1  189.58    8.20
  -3  -3   1  186.18   14.30
  -3  -3   1  178.68   11.90
   3  -3  -1  197.68   12.40
   3  -3  -1  193.68   13.00
   3  -3  -1  175.98    9.20
  -3  -3   1  178.88   12.40
   3  -3  -1  189.38    9.10
   3  -3  -1  188.18   10.10
  -3   3   1  175.98   11.60
   3   3  -1  189.68   13.10
   3   3  -1  182.28    9.40
   3   3  -1  167.28   13.60
   3   3  -1  186.28   12.50
  -3   3   1  181.78   13.80
  -3   3   1  186.58   12.00
  -3   3   1  177.08   10.20
   3   3  -1  177.38   14.40
  -3   3   1  191.98   13.70
  -3   3   1  181.48   11.50
   3   3  -1  175.88   11.50
  -3   3   1  176.68   13.20
   3   3  -1  193.08   13.20
  -3   3   1  177.58   12.40
   3   3  -1  180.38   10.60
   3   3  -1  177.48   10.70
   3   3  -1  189.68    8.80
   3   3  -1  188.78   11.70
   3   3  -1  188.78   12.30
  -3   3   1  194.58   10.90
  -3   3   1  180.28    9.10
   3   3  -1  173.88   14.40
   3   3  -1  173.48   13.30
   3   3  -1  172.18   14.20
  -3   3   1  171.58   12.20
   3   3  -1  190.28   10.90
  -3   3   1  202.28   12.80
  -3   3   1  188.18   13.80
  -3   3   1  190.98   12.10
  -3   3   1  184.18   12.60
  -1  -3   1 1312.47   42.70
   1  -3  -1 1322.77   39.80
  -1  -3   1 1371.66   44.60
  -1  -3   1 1258.17   42.60
  -1  -3   1 1348.77   39.90
  -1  -3   1 1222.68   40.60
  -1  -3   1 1234.98   44.10
   1  -3  -1 1335.17   39.00
  -1  -3   1 1303.87   44.20
   1  -3  -1 1290.97   41.10
   1  -3  -1 1320.47   43.80
   1  -3  -1 1300.77   44.80
   1  -3  -1 1261.47   43.20
   1  -3  -1 1309.87   42.90
  -1  -3   1 1259.17   42.80
  -1  -3   1 1264.27   40.70
  -1  -3   1 1226.98   40.60
  -1  -3   1 1337.27   39.70
   1  -3  -1 1284.77   43.80
   1  -3  -1 1315.37   43.60
   1  -3  -1 1279.37   42.60
   1  -3  -1 1341.87   44.30
  -1  -3   1 1309.57   43.50
   1  -3  -1 1306.67   42.20
  -1  -3   1 1297.57   40.80
   1  -3  -1 1270.67   38.90
   1  -3  -1 1306.07   41.60
  -1  -3   1 1299.47   45.20
   1  -3  -1 1279.67   41.60
  -1  -3   1 1230.68   42.60
  -1   3   1 1239.88   41.00
  -1   3   1 1268.17   42.00
   1   3  -1 1280.67   40.10
   1   3  -1 1318.17   45.00
   1   3  -1 1307.47   44.50
   1   3  -1 1305.17   44.60
   1   3  -1 1253.27   40.10
  -1   3   1 1375.26   39.50
  -1   3   1 1283.07   40.00
   1   3  -1 1313.27   43.90
   1   3  -1 1244.88   39.20
   1   3  -1 1300.17   42.10
   1   3  -1 1310.27   44.80
   1   3  -1 1335.47   44.40
   1   3  -1 1335.47   43.70
  -1   3   1 1310.57   45.00
   1   3  -1 1322.17   41.30
  -1   3   1 1258.17   44.10
  -1   3   1 1277.27   43.60
  -1   3   1 1335.67   40.30
   1   3  -1 1294.97   41.80
   1   3  -1 1284.07   45.30
   1   3  -1 1254.07   40.40
  -1   3   1 1263.17   43.70
  -1   3   1 1280.27   41.70
  -1   3   1 1276.57   43.70
  -1   3   1 1251.07   44.50
  -1   3   1 1305.27   44.30
  -1   3   1 1291.67   44.00
   1   3  -1 1314.37   41.70
   1   3  -1 1210.28   39.80
  -1   3   1 1259.37   43.20
  -1  -3  -1  379.66   16.20
   1  -3   1  387.56   19.70
   1  -3   1  398.06   15.00
   1  -3   1  403.16   16.10
  -1  -3  -1  390.06   16.00
  -1  -3  -1  416.06   16.80
  -1  -3  -1  383.16   13.90
   1  -3   1  340.37   16.70
  -1  -3  -1  403.26   20.10
   1  -3   1  392.26   20.20
  -1  -3  -1  376.36   14.40
   1  -3   1  375.46   17.70
  -1  -3  -1  415.46   19.20
   1  -3   1  411.26   15.70
   1  -3   1  413.76   19.20
  -1  -3  -1  367.56   16.50
  -1  -3  -1  425.26   17.80
   1  -3   1  440.76   18.60
  -1  -3  -1  401.96   19.40
  -1  -3  -1  395.96   17.70
  -1  -3  -1  394.46   16.50
   1  -3   1  394.76   18.30
  -1  -3  -1  399.36   18.20
   1  -3   1  401.46   18.00
   1  -3   1  381.46   18.60
  -1  -3  -1  405.26   16.60
   1  -3   1  379.96   16.30
  -1  -3  -1  383.96   17.90
  -1  -3  -1  402.16   14.10
  -1  -3  -1  404.66   19.30
   1   3   1  399.16   19.50
  -1   3  -1  384.66   16.40
  -1   3  -1  402.36   15.80
  -1   3  -1  441.46   19.90
   1   3   1  405.06   16.50
  -1   3  -1  371.96   18.10
   1   3   1  379.66   14.50
  -1   3  -1  380.06   18.90
  -1   3  -1  376.76   15.40
  -1   3  -1  397.26   19.20
   1   3   1  404.26   17.80
   1   3   1  386.46   15.00
   1   3   1  382.76   17.00
   1   3   1  393.86   18.40
  -1   3  -1  397.46   17.70
  -1   3  -1  399.96   16.30
   1   3   1  391.16   19.50
  -1   3  -1  385.26   15.20
  -1   3  -1  385.76   15.50
  -1   3  -1  377.56   18.90
   1   3   1  382.96   19.20
  -1   3  -1  411.96   16.40
  -1   3  -1  411.36   19.20
   1   3   1  410.56   16.70
   1   3   1  361.56   19.40
   1   3   1  398.96   19.90
  -1   3  -1  384.96   20.20
  -1   3  -1  405.36   16.10
   1   3   1  365.46   19.10
  -1   3  -1  382.26   16.20
  -1   3  -1  392.26   19.10
   3  -3   1   10.60    7.60
   3  -3   1   14.50    6.00
   3  -3   1   15.00    5.90
   3  -3   1   16.90    5.60
   3  -3   1   13.20    5.10
  -3  -3  -1   10.60    6.60
  -3  -3  -1    9.40    5.70
   3  -3   1   17.60    8.40
  -3  -3  -1   33.80    7.00
  -3  -3  -1   21.90    4.00
  -3  -3  -1   21.00    4.90
   3  -3   1   14.80    4.60
  -3  -3  -1   27.50    6.40
  -3  -3  -1   14.40    5.60
  -3  -3  -1   20.40    7.40
  -3  -3  -1    9.00    6.40
   3  -3   1   21.10    5.60
   3  -3   1   12.60    5.60
  -3  -3  -1   10.00    5.30
  -3  -3  -1   21.60    4.10
   3  -3   1   18.50    5.60
  -3  -3  -1   17.50    6.60
  -3  -3  -1   22.60    6.10
  -3  -3  -1    9.90    6.90
   3  -3   1    9.50    5.00
  -3  -3  -1   22.00    5.40
  -3  -3  -1   21.00    5.50
  -3  -3  -1   19.00    5.10
   3  -3   1   17.60    6.60
   3  -3   1    7.60    6.00
   3  -3   1   22.80    4.90
   3   3   1   14.70    6.40
   3   3   1   22.10    6.90
  -3   3  -1   14.80    6.50
  -3   3  -1   18.20    7.10
  -3   3  -1   23.90    6.00
   3   3   1   23.10    7.10
  -3   3  -1   12.70    4.40
  -3   3  -1   18.90    5.90
   3   3   1   13.20    5.70
  -3   3  -1   15.10    8.00
  -3   3  -1   15.20    6.80
  -3   3  -1   23.50    5.60
  -3   3  -1   14.10    4.70
  -3   3  -1   23.50    6.70
  -3   3  -1   14.60    6.30
   3   3   1   24.00    4.30
   3   3   1   27.70    8.80
   3   3   1   30.10    6.50
   3   3   1   17.80    6.80
   3   3   1   10.90    4.40
  -3   3  -1   15.90    6.50
  -3   3  -1   18.40    5.00
   3   3   1   16.60    7.40
   3   3   1   28.50    7.80
   3   3   1   22.60    4.70
   3   3   1    7.20    6.30
   3   3   1   14.30    4.90
  -3   3  -1   17.30    7.10
   3   3   1   19.90    6.10
  -3   3  -1   17.10    5.30
  -3   3  -1    6.90    6.00
   5  -3   1  619.14   29.90
  -5  -3  -1  663.13   27.10
   5  -3   1  635.84   33.70
  -5  -3  -1  629.94   22.70
  -5  -3  -1  594.94   25.70
  -5  -3  -1  620.24   23.30
   5  -3   1  619.44   26.90
  -5  -3  -1  596.84   21.50
   5  -3   1  658.13   24.20
  -5  -3  -1  617.54   27.00
  -5  -3  -1  601.24   25.80
   5  -3   1  626.54   23.50
   5  -3   1  590.34   23.00
   5  -3   1  616.74   22.80
  -5  -3  -1  606.14   23.50
  -5  -3  -1  643.34   23.10
  -5  -3  -1  643.94   23.10
  -5  -3  -1  645.64   23.80
  -5  -3  -1  649.43   24.00
   5  -3   1  609.54   21.60
   5  -3   1  601.14   24.00
   5  -3   1  605.94   23.80
   5  -3   1  607.34   22.50
  -5  -3  -1  614.74   24.70
   5  -3   1  612.34   32.60
   5  -3   1  671.03   26.20
  -5  -3  -1  625.94   25.10
   5  -3   1  625.84   25.10
  -5  -3  -1  608.04   21.90
   5   3   1  648.44   27.30
   5   3   1  627.84   24.60
  -5   3  -1  610.44   25.50
  -5   3  -1  600.24   26.60
  -5   3  -1  614.64   24.30
   5   3   1  613.04   30.20
   5   3   1  598.64   26.30
   5   3   1  602.64   20.80
   5   3   1  548.35   30.60
   5   3   1  604.94   24.30
  -5   3  -1  624.84   26.40
   5   3   1  641.24   22.80
   5   3   1  617.54   21.80
   5   3   1  636.54   23.70
  -5   3  -1  626.74   25.10
  -5   3  -1  622.64   24.00
  -5   3  -1  605.64   24.40
  -5   3  -1  590.74   22.10
  -5   3  -1  646.64   24.00
  -5   3  -1  607.44   21.30
   5   3   1  622.34   22.90
   5   3   1  612.34   26.50
   5   3   1  617.64   25.20
  -5   3  -1  620.34   26.20
   5   3   1  600.04   26.60
  -5   3  -1  609.14   21.90
  -5   3  -1  635.44   24.90
  -5   3  -1  624.44   23.50
  -5   3  -1  614.44   24.50
  -5   3  -1  634.24   24.60
  -7  -3  -1  898.61   31.10
  -7  -3  -1  921.11   31.10
  -7  -3  -1  903.91   35.10
   7  -3   1  959.80   33.70
  -7  -3  -1  912.61   32.30
   7  -3   1  921.11   38.20
   7  -3   1  915.21   33.60
  -7  -3  -1  946.91   32.10
   7  -3   1  928.41   33.30
  -7  -3  -1  895.21   30.90
   7  -3   1  935.91   32.30
   7  -3   1  917.71   32.40
   7  -3   1  913.51   30.60
   7  -3   1  882.71   34.40
  -7  -3  -1  908.71   36.00
  -7  -3  -1  873.61   34.40
   7  -3   1  923.91   32.00
   7  -3   1  906.21   31.10
   7  -3   1  917.01   30.20
  -7  -3  -1  888.71   31.70
   7  -3   1  908.81   35.90
   7  -3   1  904.91   30.30
  -7  -3  -1  909.01   34.60
  -7  -3  -1  897.51   35.30
  -7  -3  -1  900.91   31.10
  -7  -3  -1  886.71   30.30
  -7  -3  -1  950.20   31.90
  -7  -3  -1  922.51   33.00
   7  -3   1  890.41   31.20
  -7  -3  -1  911.51   34.00
   7   3   1  976.20   36.20
  -7   3  -1  931.71   35.80
   7   3   1  984.80   31.60
  -7   3  -1  911.51   33.50
   7   3   1  920.31   34.60
  -7   3  -1  932.71   33.30
  -7   3  -1  949.11   34.60
  -7   3  -1  894.51   35.10
   7   3   1  903.01   36.10
   7   3   1  884.01   32.80
  -7   3  -1  862.41   35.30
   7   3   1  886.71   29.60
  -7   3  -1  879.41   29.40
   7   3   1  876.81   35.50
  -7   3  -1  897.51   32.80
  -7   3  -1  953.60   32.80
   7   3   1  943.51   33.20
   7   3   1  926.91   35.30
   7   3   1  905.61   37.20
  -7   3  -1  919.81   35.10
  -7   3  -1  894.21   32.80
   7   3   1  930.81   32.40
  -7   3  -1  903.91   33.60
  -7   3  -1  899.01   33.10
  -7   3  -1  893.51   31.90
  -7   3  -1  916.41   31.40
   7   3   1  953.40   35.60
   7   3   1  900.81   33.80
  -9  -3  -1  945.11   32.70
   9  -3   1  936.21   32.50
  -9  -3  -1  931.01   37.00
   9  -3   1 1000.70   38.70
   9  -3   1  990.00   36.00
   9  -3   1 1002.50   41.30
   9  -3   1  935.71   33.70
   9  -3   1  926.61   36.60
   9  -3   1  975.80   35.90
  -9  -3  -1  959.80   38.40
   9  -3   1  964.70   34.20
  -9  -3  -1  966.70   33.70
   9  -3   1  954.20   35.20
  -9  -3  -1  957.90   35.10
  -9  -3  -1  971.90   36.40
  -9  -3  -1 1002.30   35.80
   9  -3   1  934.21   34.90
   9  -3   1  964.90   35.30
  -9  -3  -1  896.11   32.80
   9  -3   1  903.01   31.10
  -9  -3  -1  931.31   36.40
  -9  -3  -1 1032.80   38.70
  -9  -3  -1  973.30   32.90
  -9  -3  -1  986.30   35.20
  -9  -3  -1  938.81   37.50
  -9  -3  -1  964.50   34.10
   9  -3   1 1003.00   33.50
  -9  -3  -1  946.81   32.20
   9   3   1 1009.40   38.90
   9   3   1 1009.50   37.50
   9   3   1  953.40   35.10
   9   3   1  998.20   34.00
   9   3   1  996.50   36.90
   9   3   1 1008.40   38.80
  -9   3  -1  971.10   36.60
  -9   3  -1  960.70   32.70
  -9   3  -1  958.80   34.10
  -9   3  -1  971.10   37.80
  -9   3  -1  978.60   33.20
  -9   3  -1  965.80   34.30
  -9   3  -1  938.91   37.50
  -9   3  -1  977.30   36.10
   9   3   1  966.50   37.80
   9   3   1  994.80   36.90
   9   3   1  978.10   38.70
   9   3   1  946.91   38.40
   9   3   1  935.61   39.70
  -9   3  -1  996.30   35.60
  -9   3  -1 1000.20   34.90
  -9   3  -1  954.70   38.40
  -9   3  -1  936.41   35.80
   9   3   1  949.60   31.90
   9   3   1  975.80   34.80
  -9   3  -1  980.40   45.90
  -9   3  -1  945.01   36.90
  -9   3  -1 1051.29   34.50
   9   3   1  918.01   37.00
  11  -3   1   24.50    7.50
 -11  -3  -1   21.80    5.80
  11  -3   1   24.20    8.30
  11  -3   1   15.80    6.70
 -11  -3  -1   14.80    8.80
 -11  -3  -1   22.10    6.90
 -11  -3  -1   25.80    9.20
  11  -3   1   20.60    7.00
  11  -3   1   17.70    6.10
  11  -3   1   23.20    6.90
  11  -3   1   24.70    7.50
 -11  -3  -1   23.00    5.70
  11  -3   1   20.50    7.50
 -11  -3  -1   11.80    8.70
 -11  -3  -1   12.60    6.00
 -11  -3  -1   27.40    8.80
 -11  -3  -1   23.20    8.30
  11  -3   1   10.10    4.70
  11  -3   1   19.10   10.00
 -11  -3  -1   18.10    7.60
 -11  -3  -1   17.20    7.50
  11  -3   1   20.40    8.80
 -11  -3  -1   24.00    7.10
  11  -3   1   18.40   10.50
 -11  -3  -1   26.10    8.70
  11  -3   1   23.60    8.00
 -11  -3  -1   20.80    5.70
 -11  -3  -1   22.30    9.80
 -11   3  -1   22.90    8.30
 -11   3  -1    9.60    7.10
 -11   3  -1    7.20    9.40
  11   3   1   13.70    9.60
  11   3   1   21.90    6.70
  11   3   1   26.90    9.70
  11   3   1   21.30   11.00
  11   3   1   31.30   10.10
  11   3   1   18.10    5.30
 -11   3  -1    8.10   10.20
 -11   3  -1   17.10    5.60
  11   3   1   31.70    9.20
  11   3   1   20.60    9.40
 -11   3  -1   23.10    9.60
 -11   3  -1   19.20    8.20
  11   3   1   17.50    8.80
  11   3   1   19.20    6.90
  11   3   1   20.30    8.20
 -11   3  -1   18.00    8.40
 -11   3  -1   10.50    9.00
  11   3   1   21.50    8.10
 -11   3  -1   14.00    6.40
 -11   3  -1   11.70    6.30
 -11   3  -1    6.70    8.00
  11   3   1   48.40    9.90
  11   3   1   19.80    9.50
 -11   3  -1   11.30    8.50
 -11   3  -1   14.80    5.90
 -11   3  -1   15.60    7.10
  13  -3   1  467.45   25.20
  13  -3   1  520.25   24.90
 -13  -3  -1  498.45   31.40
  13  -3   1  489.85   21.90
  13  -3   1  478.25   21.40
 -13  -3  -1  499.25   20.30
  13  -3   1  504.85   23.80
  13  -3   1  451.15   21.60
 -13  -3  -1  475.05   24.40
  13  -3   1  490.75   22.90
  13  -3   1  477.25   24.00
  13  -3   1  462.55   22.10
  13  -3   1  466.15   27.90
 -13  -3  -1  503.45   20.20
 -13  -3  -1  472.45   25.60
 -13  -3  -1  434.86   26.50
 -13  -3  -1  474.75   25.70
 -13  -3  -1  470.95   22.90
 -13  -3  -1  482.65   25.40
 -13  -3  -1  529.05   24.50
 -13  -3  -1  460.05   21.00
 -13  -3  -1  502.95   22.90
  13  -3   1  467.65   19.40
  13  -3   1  481.65   23.20
  13  -3   1  473.65   23.50
 -13  -3  -1  457.95   23.30
 -13  -3  -1  501.45   22.80
 -13  -3  -1  489.85   20.30
  13   3   1  494.35   22.90
 -13   3  -1  490.45   26.00
 -13   3  -1  483.85   21.70
  13   3   1  501.55   26.90
 -13   3  -1  457.15   23.40
 -13   3  -1  518.35   27.20
  13   3   1  485.55   27.30
  13   3   1  507.85   24.10
  13   3   1  449.56   23.50
  13   3   1  472.65   28.30
  13   3   1  473.55   25.70
  13   3   1  470.25   26.50
 -13   3  -1  509.15   26.80
 -13   3  -1  471.05   19.50
 -13   3  -1  487.25   25.70
 -13   3  -1  458.75   26.10
  13   3   1  465.25   26.20
  13   3   1  492.95   23.70
  13   3   1  489.45   21.40
  13   3   1  484.45   24.40
 -13   3  -1  482.45   25.50
  13   3   1  508.15   26.10
  13   3   1  442.56   26.10
 -13   3  -1  453.65   20.20
 -13   3  -1  487.15   26.50
 -13   3  -1  456.55   21.10
 -13   3  -1  478.95   23.80
  15  -3   1  184.28   15.30
  15  -3   1  169.08   20.30
 -15  -3  -1  177.98   12.80
  15  -3   1  203.38   17.80
  15  -3   1  167.38   17.30
 -15  -3  -1  187.48   18.80
  15  -3   1  195.48   16.40
  15  -3   1  199.48   17.10
 -15  -3  -1  182.48   12.40
  15  -3   1  198.18   14.10
 -15  -3  -1  198.28   17.50
  15  -3   1  201.48   15.60
 -15  -3  -1  189.18   14.40
 -15  -3  -1  183.48   12.80
  15  -3   1  183.38   14.30
 -15  -3  -1  183.28   16.10
 -15  -3  -1  202.88   15.50
  15  -3   1  192.78   17.80
 -15  -3  -1  193.68   18.10
  15  -3   1  198.88   15.00
  15  -3   1  180.98   17.60
  15  -3   1  192.78   11.20
 -15  -3  -1  221.28   18.10
 -15  -3  -1  188.38   16.20
 -15  -3  -1  188.08   20.80
 -15  -3  -1  170.68   19.70
 -15  -3  -1  205.48   15.50
  15  -3   1  177.18   12.70
  15   3   1  184.58   13.50
  15   3   1  196.58   19.70
 -15   3  -1  199.38   20.30
  15   3   1  193.98   18.90
 -15   3  -1  173.58   16.50
 -15   3  -1  181.38   12.50
  15   3   1  172.48   16.90
  15   3   1  226.78   19.30
  15   3   1  171.48   14.10
  15   3   1  180.48   17.90
 -15   3  -1  212.18   16.60
 -15   3  -1  152.48   11.70
 -15   3  -1  187.88   19.40
  15   3   1  152.18   17.10
  15   3   1  208.78   16.70
 -15   3  -1  183.58   17.30
 -15   3  -1  187.28   13.40
 -15   3  -1  213.78   20.20
 -15   3  -1  220.18   24.40
  15   3   1  188.88   15.60
  15   3   1  181.28   19.20
  15   3   1  196.68   21.00
 -15   3  -1  185.58   15.60
 -15   3  -1  177.98   12.90
  15   3   1  168.48   21.00
 -15   3  -1  154.08   17.90
  15   3   1  176.98   16.40
 -15   3  -1  197.08   19.00
 -17  -3  -1    5.10    5.60
 -17  -3  -1   -5.70    8.30
  17  -3   1   19.30   11.10
 -17  -3  -1   -4.90   10.90
 -17  -3  -1    0.80    9.80
 -17  -3  -1   -0.50    5.70
 -17  -3  -1    3.70    7.30
 -17  -3  -1    7.30    9.70
  17  -3   1   -2.00    6.80
  17  -3   1    3.60    4.60
  17  -3   1    5.30    7.60
 -17  -3  -1  -13.80    7.10
  17  -3   1  -22.10   13.90
  17  -3   1    0.40    8.50
  17  -3   1    5.90    8.40
  17  -3   1   10.00    8.10
  17  -3   1  -12.50    6.80
  17  -3   1    2.90   10.90
 -17  -3  -1    0.50   10.20
  17  -3   1    3.00    9.00
  17  -3   1    4.50    8.40
 -17  -3  -1    1.00    7.60
 -17  -3  -1   -6.40    5.80
  17  -3   1    3.50    7.80
 -17  -3  -1    9.30    8.00
  17  -3   1  -15.40    7.30
 -17  -3  -1   -6.80    5.50
 -17  -3  -1  -12.50   11.70
 -17   3  -1    0.40   10.00
 -17   3  -1  -12.70    9.90
 -17   3  -1   -2.20    9.20
 -17   3  -1   -1.70    5.40
  17   3   1   11.40   10.70
  17   3   1    6.20    6.60
 -17   3  -1   13.80   12.90
 -17   3  -1    4.40   11.80
  17   3   1   -5.10    9.40
  17   3   1    8.50    8.60
  17   3   1   -9.40    7.80
  17   3   1    8.50   10.60
  17   3   1   -1.50   10.90
 -17   3  -1   -1.40    7.60
 -17   3  -1   -3.80    6.90
 -17   3  -1   -4.80    9.00
 -17   3  -1    7.30    6.50
 -17   3  -1   -5.80    5.60
  17   3   1    5.30    9.40
  17   3   1    2.30    8.20
  17   3   1   -2.60   10.70
  17   3   1   -4.30   10.70
  17   3   1   -5.60    6.00
 -17   3  -1   11.60    8.80
 -17   3  -1   -1.30    8.60
 -17   3  -1    7.30   11.40
  17   3   1   -5.50    8.30
 -17   3  -1    3.70    5.60
 -19  -3  -1    8.50    6.10
 -19  -3  -1    3.50    6.20
 -19  -3  -1    6.90    6.30
 -19  -3  -1    5.70    7.50
  19  -3   1   12.30   13.40
  19  -3   1    6.70    8.80
  19  -3   1    1.30    9.60
  19  -3   1   17.50   10.50
  19  -3   1    4.60    8.90
 -19  -3  -1    2.60   11.60
  19  -3   1   -2.40    7.20
  19  -3   1   20.60   10.60
 -19  -3  -1    8.90    9.00
  19  -3   1    8.60   10.40
  19  -3   1    8.80    8.60
 -19  -3  -1   11.00    8.20
 -19  -3  -1   -0.10   10.60
 -19  -3  -1   14.50    8.80
  19  -3   1   -6.70    9.60
 -19  -3  -1   10.60    9.70
 -19  -3  -1   21.40   14.10
  19  -3   1   -2.50   18.00
 -19  -3  -1    8.40   10.20
  19  -3   1   15.30   12.80
 -19  -3  -1   -0.40   10.50
 -19  -3  -1    9.80    8.80
  19  -3   1   -9.00   10.50
  19   3   1    4.90   14.50
  19   3   1   -0.10    8.60
  19   3   1   -1.50   11.70
 -19   3  -1   11.20    6.50
  19   3   1   -3.50   11.80
 -19   3  -1   11.30    9.70
 -19   3  -1   17.30   11.20
 -19   3  -1    9.10    6.90
 -19   3  -1    0.10    7.60
  19   3   1   -1.20    8.40
  19   3   1    2.00   10.90
  19   3   1   -5.70   12.70
  19   3   1   14.70   11.20
  19   3   1    8.20   10.80
  19   3   1    4.10   10.30
 -19   3  -1   -1.50   12.40
 -19   3  -1    8.40    6.20
  19   3   1    8.20    9.70
 -19   3  -1   19.80    9.90
 -19   3  -1   16.90   12.60
  19   3   1    0.20    7.20
 -19   3  -1   16.50   12.10
  19   3   1   19.00    9.20
 -19   3  -1    5.20   12.50
 -19   3  -1    3.40   10.30
  19   3   1    4.30   11.90
 -19   3  -1    8.80   11.90
 -19   3  -1   13.50    9.70
  21  -3   1   98.59   17.60
  21  -3   1   66.89   15.40
 -21  -3  -1   68.69   13.30
  21  -3   1   89.99   13.20
 -21  -3  -1   76.99   15.70
 -21  -3  -1   75.99   14.50
 -21  -3  -1   61.69    9.80
 -21  -3  -1   78.99   10.20
  21  -3   1   68.49   16.90
 -21  -3  -1   88.99   15.80
  21  -3   1   88.59   16.50
  21  -3   1   87.89   16.90
 -21  -3  -1   70.99   16.00
 -21  -3  -1   94.09   20.10
 -21  -3  -1   83.49    9.70
 -21  -3  -1   76.69   16.10
 -21  -3  -1   86.49   14.80
  21  -3   1   73.39   14.20
  21  -3   1   74.59   11.30
 -21  -3  -1  100.49   13.90
  21  -3   1   76.49   12.20
 -21  -3  -1   89.89   14.30
  21  -3   1   52.99   11.90
  21  -3   1  112.99   16.20
 -21  -3  -1   78.19   11.70
 -21   3  -1   66.09   15.10
  21   3   1   94.79   18.90
 -21   3  -1   51.99   13.30
  21   3   1   89.29   17.10
 -21   3  -1   78.09   11.50
  21   3   1   78.99   14.70
  21   3   1   99.59   18.00
  21   3   1   81.99   13.00
 -21   3  -1   57.89   15.90
  21   3   1   85.69   17.80
  21   3   1  105.59   19.90
  21   3   1   92.59   12.70
 -21   3  -1  108.79   18.10
  21   3   1   67.99   19.40
  21   3   1   75.59   14.20
  21   3   1   58.69   14.00
 -21   3  -1   90.09   16.80
 -21   3  -1   85.69   17.90
 -21   3  -1   68.79   11.80
  21   3   1  104.49   17.00
 -21   3  -1  105.79   19.70
  21   3   1   62.19   12.20
  23  -3   1  245.78   25.70
 -23  -3  -1  249.08   23.20
 -23  -3  -1  252.67   30.80
 -23  -3  -1  238.28   18.20
  23  -3   1  276.27   23.20
  23  -3   1  223.58   19.80
 -23  -3  -1  258.87   24.90
 -23  -3  -1  205.18   24.40
 -23  -3  -1  228.68   20.70
 -23  -3  -1  267.57   19.40
  23  -3   1  236.78   24.90
  23  -3   1  268.27   27.40
  23  -3   1  283.77   26.90
 -23  -3  -1  181.78   21.90
 -23  -3  -1  249.38   19.90
 -23  -3  -1  270.47   22.60
  23  -3   1  222.28   21.50
  23  -3   1  248.98   30.20
 -23   3  -1  224.18   19.30
  23   3   1  218.08   25.60
  23   3   1  211.68   24.10
 -23   3  -1  260.87   21.80
  23   3   1  301.87   28.60
  23   3   1  206.68   19.10
 -23   3  -1  232.88   23.80
  23   3   1  217.88   18.40
  23   3   1  269.57   27.00
 -23   3  -1  261.67   25.30
 -23   3  -1  205.38   19.00
 -23   3  -1  237.68   26.10
 -23   3  -1  254.07   23.80
  23   3   1  229.28   20.00
  23   3   1  210.28   19.80
 -23   3  -1  237.68   28.00
 -23   3  -1  219.18   25.00
  23   3   1  266.57   27.70
  23   3   1  197.68   20.80
  23   3   1  281.47   30.60
 -23   3  -1  236.08   21.50
  23   3   1  239.68   23.30
 -23   3  -1  216.78   26.00
 -22  -4   1   54.79   16.30
 -22  -4   1   63.49   19.90
  22  -4  -1   52.29   13.90
  22  -4  -1   56.59   15.10
  22  -4  -1   27.50   13.00
  22  -4  -1   31.20   12.50
  22  -4  -1   28.00   14.90
 -22  -4   1   34.80   18.50
  22  -4  -1   63.59   14.50
 -22  -4   1   21.40   11.80
 -22  -4   1   46.70   13.20
 -22  -4   1   32.50   13.20
 -22  -4   1   38.80    9.60
 -22  -4   1   57.39   12.80
  22  -4  -1   39.00   13.00
  22  -4  -1   32.40   13.10
 -22  -4   1   44.20   10.90
 -22  -4   1   67.29   17.00
 -22  -4   1   32.90   12.00
  22  -4  -1   48.90   14.70
  22  -4  -1   51.99   15.30
 -22   4   1   52.29   16.00
  22   4  -1   15.90   18.70
 -22   4   1   49.60   15.60
  22   4  -1   46.40   16.10
  22   4  -1   48.80   15.30
  22   4  -1   54.29   12.60
  22   4  -1   40.90   13.60
  22   4  -1   40.20   14.10
 -22   4   1   40.30   13.80
  22   4  -1   38.20   13.30
  22   4  -1   44.70   13.50
 -22   4   1   57.89   18.90
  22   4  -1   50.89   17.20
 -22   4   1   55.19   16.90
 -22   4   1   42.60   16.90
 -22   4   1   41.10   17.80
 -22   4   1   50.59   16.90
  22   4  -1   67.09   17.70
  22   4  -1   50.59   18.90
  22   4  -1   16.50   15.00
 -22   4   1   47.40   14.60
  22   4  -1   54.29   12.40
 -22   4   1   31.60   11.40
  20  -4  -1   75.39   15.80
 -20  -4   1   88.49   15.70
 -20  -4   1  166.58   24.60
 -20  -4   1  123.39   13.50
 -20  -4   1  125.19   16.20
 -20  -4   1  131.99   13.30
 -20  -4   1  111.29   15.70
 -20  -4   1  112.89   16.10
  20  -4  -1  142.59   19.20
  20  -4  -1  100.49   15.00
 -20  -4   1  134.89   20.40
 -20  -4   1   76.99   16.40
  20  -4  -1  120.19   15.40
  20  -4  -1   93.59   15.30
  20  -4  -1  112.79   17.20
  20  -4  -1  125.09   35.50
 -20  -4   1  121.89   17.40
  20  -4  -1  107.09   15.50
  20  -4  -1  118.89   17.00
 -20  -4   1  119.29   14.20
  20  -4  -1  116.39   17.80
 -20   4   1  126.89   16.00
 -20   4   1  125.29   20.60
  20   4  -1  134.49   22.10
 -20   4   1   93.29   18.60
  20   4  -1  116.49   18.50
 -20   4   1  140.59   21.20
 -20   4   1  170.68   22.30
 -20   4   1  129.69   17.30
  20   4  -1  108.99   14.10
 -20   4   1   89.39   17.80
  20   4  -1  105.09   18.50
  20   4  -1  117.49   16.90
  20   4  -1  172.38   21.90
  20   4  -1  100.79   19.20
  20   4  -1  126.29   16.80
 -20   4   1  118.19   18.30
  20   4  -1  164.28   23.90
 -20   4   1   96.19   16.90
  20   4  -1  137.89   20.40
  20   4  -1  134.49   17.70
  20   4  -1  126.19   24.90
  20   4  -1  117.39   20.10
  18  -4  -1   35.40   11.30
 -18  -4   1   46.10    7.30
  18  -4  -1   49.30   11.40
 -18  -4   1   59.59   10.70
 -18  -4   1   44.00   10.10
  18  -4  -1   33.00   12.50
 -18  -4   1   76.69   14.20
 -18  -4   1   44.30   11.80
 -18  -4   1   65.09   15.20
 -18  -4   1   57.59   11.60
  18  -4  -1   58.19   13.50
  18  -4  -1   37.00   12.00
 -18  -4   1   55.79   16.80
 -18  -4   1   59.29    9.40
  18  -4  -1   -3.10   18.50
 -18  -4   1   50.99   14.50
  18  -4  -1   58.39   12.80
  18  -4  -1   62.19   14.20
 -18  -4   1   40.80   12.80
  18  -4  -1   38.30   14.00
  18  -4  -1   46.50   12.60
  18  -4  -1   56.49   13.30
 -18  -4   1   36.80    9.90
  18  -4  -1   55.69   14.10
 -18   4   1   49.00   14.70
  18   4  -1   79.09   18.30
  18   4  -1   58.59   16.00
  18   4  -1   66.39   17.10
  18   4  -1   47.50   12.00
  18   4  -1   54.59   12.80
  18   4  -1   54.49   14.50
 -18   4   1   53.89   15.60
 -18   4   1   35.70   14.60
  18   4  -1   56.99   12.80
 -18   4   1   67.29   16.10
 -18   4   1   34.50   14.10
  18   4  -1   43.50    7.90
 -18   4   1   53.49   12.20
  18   4  -1   67.69   16.90
  18   4  -1   54.09   15.20
 -18   4   1   30.50   13.60
 -18   4   1   47.10    8.50
  18   4  -1   43.00   13.60
  18   4  -1   40.50    9.80
 -18   4   1   40.50   13.80
  18   4  -1   50.19   16.20
 -18   4   1   55.19   12.60
  18   4  -1   42.50   13.60
 -18   4   1   39.60    8.40
 -16  -4   1  177.08   20.10
 -16  -4   1  184.38   18.00
 -16  -4   1  174.58   22.50
  16  -4  -1  158.38   16.40
  16  -4  -1  153.48   15.60
  16  -4  -1  171.48   21.20
  16  -4  -1  135.19   16.10
 -16  -4   1  173.28   19.50
 -16  -4   1  151.08   10.70
 -16  -4   1  147.19   14.80
 -16  -4   1  150.08   21.40
  16  -4  -1  132.09   16.50
 -16  -4   1  145.89   13.90
  16  -4  -1  151.28   10.80
  16  -4  -1  157.88   17.10
 -16  -4   1  147.79   17.50
  16  -4  -1  160.18   17.50
 -16  -4   1  168.88   14.70
  16  -4  -1  142.69   15.80
 -16  -4   1  199.48   20.00
  16  -4  -1  129.69   18.60
 -16  -4   1  168.58   15.70
  16  -4  -1  189.88   17.20
 -16  -4   1  146.79   11.90
  16  -4  -1  147.19   14.30
 -16   4   1  132.79   18.40
  16   4  -1  194.58   24.70
 -16   4   1  127.99   10.40
 -16   4   1  160.38   12.90
 -16   4   1  157.58   19.10
  16   4  -1  201.18   19.90
  16   4  -1  161.98   17.40
 -16   4   1  144.69   15.30
  16   4  -1  135.19   16.40
  16   4  -1  148.79   18.10
  16   4  -1  129.19   17.10
  16   4  -1  121.99   18.40
  16   4  -1  167.78   20.80
 -16   4   1  151.98   17.80
  16   4  -1  178.78   15.40
 -16   4   1  181.38   22.40
  16   4  -1  171.18   21.60
 -16   4   1  225.38   34.10
  16   4  -1  175.28   19.90
 -16   4   1  141.19   20.00
 -16   4   1  170.98   17.90
  16   4  -1  164.28   21.90
  16   4  -1  161.78   16.20
 -16   4   1  138.69   18.90
  16   4  -1  168.38   22.30
 -16   4   1  191.78   22.20
 -16   4   1  148.79   13.80
 -14  -4   1   16.50    6.00
 -14  -4   1   20.30    9.70
  14  -4  -1   21.00    5.40
  14  -4  -1    8.50    9.40
  14  -4  -1   13.40   15.90
  14  -4  -1   34.00   10.20
 -14  -4   1   14.90    5.20
 -14  -4   1   12.70   10.50
  14  -4  -1   32.70   16.90
  14  -4  -1   28.40   11.70
  14  -4  -1   21.30    9.20
  14  -4  -1   21.80    9.70
  14  -4  -1   34.40    9.30
 -14  -4   1   18.50   10.70
  14  -4  -1   30.90   10.20
 -14  -4   1   24.00   12.00
  14  -4  -1   16.60   10.50
 -14  -4   1   32.10   10.10
 -14  -4   1   16.90    7.90
 -14  -4   1   24.50    8.70
  14  -4  -1   24.60    9.40
 -14  -4   1   19.30   13.00
 -14  -4   1   35.30    8.70
 -14  -4   1   24.90   10.30
  14  -4  -1   16.80    9.90
 -14  -4   1   35.00   11.10
  14  -4  -1   20.70    8.00
 -14  -4   1   21.30    8.90
 -14   4   1   22.90    4.80
 -14   4   1   43.40   13.80
  14   4  -1   24.50    7.90
 -14   4   1   38.40   12.90
 -14   4   1   24.50   16.30
  14   4  -1   25.40   10.20
 -14   4   1   33.50    9.00
 -14   4   1   17.00    7.40
 -14   4   1   37.40    9.80
 -14   4   1   28.50   11.80
  14   4  -1   20.10   10.30
  14   4  -1   12.90    8.70
  14   4  -1   43.50   13.70
 -14   4   1   35.70   12.40
  14   4  -1   35.50   17.10
  14   4  -1   25.00   11.40
  14   4  -1   31.20    8.30
 -14   4   1   31.20   11.00
  14   4  -1   33.60   13.30
  14   4  -1    7.30   10.40
  14   4  -1   26.80   11.10
  14   4  -1   23.40   11.90
  14   4  -1   30.20    5.00
 -14   4   1   13.20    8.60
 -14   4   1   35.50   11.50
  14   4  -1   28.30   10.60
 -14   4   1   18.90    6.20
 -14   4   1   17.80    9.60
  12  -4  -1   -2.00    8.70
 -12  -4   1   14.80    9.80
 -12  -4   1    7.80    8.60
  12  -4  -1    1.40   11.30
 -12  -4   1   -1.50    8.80
 -12  -4   1   14.10    7.70
  12  -4  -1   -8.10    6.80
 -12  -4   1   12.90    9.60
 -12  -4   1   14.90    4.70
 -12  -4   1   -4.90    6.80
  12  -4  -1   10.80    8.30
  12  -4  -1    8.80    8.70
 -12  -4   1    2.40    9.40
  12  -4  -1    4.60    8.60
 -12  -4   1    3.40    8.50
  12  -4  -1    4.00    8.00
 -12  -4   1    3.80    7.50
 -12  -4   1   12.20    8.10
 -12  -4   1    8.20    5.60
  12  -4  -1    4.60    9.10
  12  -4  -1    4.50   10.60
  12  -4  -1    1.80    5.80
  12  -4  -1   17.10    8.90
 -12  -4   1    8.00    4.90
  12  -4  -1   12.10    8.60
 -12  -4   1   14.10    6.70
  12  -4  -1   -4.30    6.60
 -12  -4   1  -12.60   10.10
  12   4  -1    8.10    9.30
  12   4  -1    9.20    7.20
 -12   4   1   17.40   10.40
  12   4  -1    8.30    6.50
 -12   4   1   18.90    9.10
  12   4  -1    9.70    4.70
 -12   4   1    4.40    9.50
  12   4  -1    3.10    7.00
 -12   4   1    1.70    7.70
 -12   4   1   11.40    8.60
  12   4  -1   11.90   10.40
 -12   4   1  -11.90   10.60
 -12   4   1    2.40    8.60
  12   4  -1    2.60    8.70
 -12   4   1   -5.30    9.00
 -12   4   1    3.40    7.30
  12   4  -1    9.20    9.40
 -12   4   1    5.00    7.60
 -12   4   1    6.50    4.80
  12   4  -1    4.00   10.60
  12   4  -1    5.70   10.10
  12   4  -1    0.40    9.00
 -12   4   1   -5.40    9.20
  12   4  -1   13.30    9.00
  12   4  -1    3.10   10.00
  12   4  -1   17.90   12.20
 -12   4   1   34.70   12.00
 -12   4   1   -8.50    5.60
  12   4  -1   15.00   10.30
  10  -4  -1  539.65   20.90
 -10  -4   1  549.35   24.40
 -10  -4   1  537.05   23.70
  10  -4  -1  475.45   16.60
 -10  -4   1  574.64   40.00
 -10  -4   1  482.85   27.00
  10  -4  -1  551.44   26.30
 -10  -4   1  505.95   25.20
 -10  -4   1  541.55   24.70
 -10  -4   1  489.35   20.60
  10  -4  -1  518.55   23.10
 -10  -4   1  518.25   27.20
  10  -4  -1  503.05   33.80
  10  -4  -1  511.55   24.10
  10  -4  -1  531.85   29.50
 -10  -4   1  508.15   19.70
 -10  -4   1  480.75   18.50
  10  -4  -1  514.65   24.90
  10  -4  -1  520.45   24.40
 -10  -4   1  505.35   25.20
  10  -4  -1  530.05   29.90
  10  -4  -1  504.35   25.80
 -10  -4   1  524.75   27.90
 -10  -4   1  506.15   27.40
  10  -4  -1  486.75   22.30
  10  -4  -1  502.25   19.80
  10  -4  -1  477.95   24.80
  10  -4  -1  489.25   23.80
 -10  -4   1  506.15   21.40
  10   4  -1  540.05   27.90
 -10   4   1  493.15   25.30
 -10   4   1  584.24   28.10
  10   4  -1  521.35   19.70
  10   4  -1  508.65   24.80
 -10   4   1  553.44   24.60
  10   4  -1  527.15   32.20
 -10   4   1  519.45   28.00
  10   4  -1  491.05   27.20
 -10   4   1  493.75   27.50
  10   4  -1  507.65   26.50
 -10   4   1  475.85   24.60
 -10   4   1  495.85   26.70
  10   4  -1  533.85   23.50
  10   4  -1  541.55   28.10
 -10   4   1  531.45   26.10
  10   4  -1  490.15   26.50
  10   4  -1  538.15   26.20
  10   4  -1  503.25   29.10
 -10   4   1  541.35   26.40
 -10   4   1  608.94   36.80
  10   4  -1  506.85   28.00
  10   4  -1  502.95   23.40
 -10   4   1  501.25   20.90
 -10   4   1  501.95   24.10
  10   4  -1  500.15   28.40
   8  -4  -1  540.15   24.20
  -8  -4   1  510.75   24.30
   8  -4  -1  579.44   30.00
  -8  -4   1  528.45   20.20
  -8  -4   1  561.44   28.40
  -8  -4   1  595.24   26.70
  -8  -4   1  552.84   25.40
   8  -4  -1  602.34   27.20
   8  -4  -1  564.54   25.30
   8  -4  -1  598.04   34.20
   8  -4  -1  588.74   23.90
   8  -4  -1  565.94   22.40
  -8  -4   1  562.54   25.50
   8  -4  -1  535.45   19.80
   8  -4  -1  561.94   30.40
   8  -4  -1  549.85   21.10
   8  -4  -1  537.65   20.60
   8  -4  -1  573.84   26.30
  -8  -4   1  576.74   28.20
  -8  -4   1  551.44   27.80
  -8  -4   1  539.65   25.80
  -8  -4   1  557.34   21.20
  -8  -4   1  558.04   27.00
  -8  -4   1  540.95   27.40
   8  -4  -1  532.15   25.70
  -8  -4   1  579.74   28.60
  -8  -4   1  555.64   19.80
  -8  -4   1  554.64   21.90
   8  -4  -1  537.65   25.20
  -8   4   1  559.34   23.20
   8   4  -1  537.15   25.00
  -8   4   1  536.75   24.30
  -8   4   1  562.54   29.00
   8   4  -1  535.45   27.40
  -8   4   1  563.64   26.60
   8   4  -1  549.85   23.50
  -8   4   1  561.94   28.80
  -8   4   1  546.35   27.80
   8   4  -1  561.24   21.30
  -8   4   1  554.44   25.20
   8   4  -1  536.45   24.60
   8   4  -1  596.54   28.20
   8   4  -1  572.64   27.70
   8   4  -1  562.04   26.00
   8   4  -1  547.05   29.10
   8   4  -1  601.84   31.30
  -8   4   1  624.94   31.10
  -8   4   1  575.64   27.40
   8   4  -1  546.55   28.10
   8   4  -1  561.64   21.60
  -8   4   1  587.14   31.70
  -8   4   1  551.94   26.20
   8   4  -1  572.34   28.20
   8   4  -1  563.14   29.70
  -8   4   1  578.24   28.40
   8   4  -1  547.25   28.90
  -8   4   1  530.35   26.60
   8   4  -1  623.64   23.50
  -6  -4   1 1268.87   46.10
   6  -4  -1 1252.47   39.90
  -6  -4   1 1299.47   42.30
  -6  -4   1 1269.67   47.80
  -6  -4   1 1278.57   46.70
  -6  -4   1 1314.27   41.90
  -6  -4   1 1396.26   49.20
  -6  -4   1 1277.47   48.60
  -6  -4   1 1336.77   43.60
   6  -4  -1 1495.95   54.79
   6  -4  -1 1333.17   46.50
   6  -4  -1 1387.96   47.80
  -6  -4   1 1240.68   45.30
  -6  -4   1 1281.37   48.90
  -6  -4   1 1373.76   48.80
   6  -4  -1 1234.58   42.40
   6  -4  -1 1347.77   46.40
   6  -4  -1 1348.37   50.39
   6  -4  -1 1328.87   47.30
  -6  -4   1 1345.67   45.90
   6  -4  -1 1316.57   42.50
   6  -4  -1 1317.77   44.40
   6  -4  -1 1292.37   48.00
  -6  -4   1 1382.76   49.30
   6  -4  -1 1370.06   47.60
   6  -4  -1 1306.57   40.50
  -6   4   1 1299.67   48.00
  -6   4   1 1306.87   45.20
  -6   4   1 1330.57   48.90
   6   4  -1 1327.17   50.59
   6   4  -1 1337.27   47.90
  -6   4   1 1343.17   47.30
   6   4  -1 1315.57   46.90
  -6   4   1 1268.67   40.00
   6   4  -1 1338.77   49.00
   6   4  -1 1320.47   44.80
   6   4  -1 1357.76   43.30
   6   4  -1 1311.67   46.60
   6   4  -1 1349.77   46.60
  -6   4   1 1363.86   49.00
  -6   4   1 1314.17   46.90
  -6   4   1 1329.67   50.49
  -6   4   1 1343.67   46.50
  -6   4   1 1291.97   46.60
   6   4  -1 1393.46   49.60
   6   4  -1 1245.18   48.90
  -6   4   1 1276.97   50.39
  -6   4   1 1331.57   46.20
   6   4  -1 1327.97   50.29
   6   4  -1 1322.07   49.50
   6   4  -1 1348.47   44.20
   6   4  -1 1313.67   50.69
  -6   4   1 1377.26   46.70
  -4  -4   1  139.19   14.70
  -4  -4   1  129.29    9.00
  -4  -4   1  135.89   10.70
   4  -4  -1  127.19   11.00
   4  -4  -1  119.09   14.50
   4  -4  -1  127.69   14.80
   4  -4  -1  118.19   11.30
  -4  -4   1  138.99   13.90
   4  -4  -1  144.89   14.60
   4  -4  -1  136.89   13.60
  -4  -4   1  134.19   13.00
   4  -4  -1  145.29   15.20
  -4  -4   1  128.79   13.00
  -4  -4   1  132.09   15.50
  -4  -4   1  139.49   15.00
   4  -4  -1  106.69   12.90
   4  -4  -1  118.99   12.60
   4  -4  -1  141.59    9.30
   4  -4  -1  142.19   13.40
   4  -4  -1  139.29   13.60
  -4  -4   1  139.39   14.40
   4  -4  -1  122.99    7.10
  -4  -4   1  125.49   14.10
  -4  -4   1  130.59   10.10
   4  -4  -1  131.19    8.50
  -4  -4   1  135.09   14.30
   4  -4  -1  112.49   11.70
   4   4  -1  150.78   13.70
  -4   4   1  108.29   12.70
   4   4  -1  145.09   13.60
   4   4  -1  151.98   14.50
   4   4  -1  112.49   14.10
  -4   4   1  132.09   13.50
  -4   4   1  147.79   15.30
  -4   4   1  122.19   14.50
  -4   4   1  126.59   13.20
   4   4  -1  124.09   15.00
   4   4  -1  143.39   11.80
  -4   4   1  138.69    8.50
   4   4  -1  128.19   11.60
   4   4  -1  136.99    9.70
  -4   4   1  121.49   12.20
  -4   4   1  135.49   12.90
  -4   4   1  119.09   12.50
   4   4  -1  126.99   15.30
   4   4  -1  154.48   16.60
  -4   4   1  108.79   13.10
   4   4  -1  122.29   15.20
  -4   4   1  132.59   13.90
   4   4  -1  132.59   11.10
   4   4  -1  137.29    9.40
  -4   4   1  134.49   15.10
   4   4  -1  151.38   16.10
   4   4  -1  139.59   15.80
  -4   4   1  139.89   16.20
  -4   4   1  122.39    8.70
   4   4  -1  121.49    9.30
   2  -4  -1   66.09    9.30
  -2  -4   1   53.19   10.20
  -2  -4   1   51.89    9.00
   2  -4  -1   45.80    8.80
  -2  -4   1   58.49    8.20
  -2  -4   1   58.19    7.30
  -2  -4   1   58.19    9.40
   2  -4  -1   55.49   10.50
  -2  -4   1   46.40    9.80
  -2  -4   1   70.99   10.80
   2  -4  -1   62.69   11.50
  -2  -4   1   56.89   10.80
  -2  -4   1   61.99    7.70
  -2  -4   1   62.19    8.40
   2  -4  -1   70.69    7.10
  -2  -4   1   55.99    9.10
   2  -4  -1   63.99    9.70
  -2  -4   1   66.39    7.30
  -2  -4   1   65.09   13.60
  -2  -4   1   53.09   10.50
   2  -4  -1   62.29   10.00
   2  -4  -1   51.29    9.20
   2  -4  -1   48.40   10.20
   2  -4  -1   63.99   10.70
   2  -4  -1   46.50    9.30
   2  -4  -1   55.29   10.70
  -2  -4   1   58.99    7.50
   2  -4  -1   72.89    7.60
   2  -4  -1   66.19    6.40
  -2   4   1   69.09   14.40
  -2   4   1   65.19    6.00
   2   4  -1   51.39   11.20
   2   4  -1   47.90    9.50
   2   4  -1   61.49    9.10
   2   4  -1   73.49   13.40
   2   4  -1   70.89   12.10
   2   4  -1   55.29    8.00
  -2   4   1   58.69   12.10
  -2   4   1   74.19    7.70
  -2   4   1   59.79   10.60
   2   4  -1   76.99    8.10
   2   4  -1   71.69   12.10
  -2   4   1   46.40    8.60
  -2   4   1   65.29   11.10
   2   4  -1   49.00    8.70
  -2   4   1   68.69   11.20
  -2   4   1   51.39    9.10
   2   4  -1   56.59   10.50
   2   4  -1   55.99    7.70
  -2   4   1   55.89   10.20
   2   4  -1   77.09    8.20
   2   4  -1   56.99    7.00
  -2   4   1   67.59   11.20
  -2   4   1   59.49    6.90
  -2   4   1   59.99    8.80
  -2   4   1   52.49   10.50
  -2   4   1   55.39   11.00
   2   4  -1   52.49   11.00
   2   4  -1   49.40   11.00
   0  -4  -1  306.37   18.40
   0  -4   1  285.77   18.60
   0  -4   1  306.47   17.50
   0  -4   1  307.67   20.40
   0  -4   1  313.87   15.20
   0  -4  -1  305.67   18.60
   0  -4   1  338.37   20.90
   0  -4  -1  302.77   20.60
   0  -4   1  306.97   19.40
   0  -4   1  296.37   15.50
   0  -4  -1  306.97   19.10
   0  -4  -1  305.77   12.80
   0  -4   1  327.67   15.40
   0  -4   1  285.87   17.40
   0  -4   1  333.87   18.90
   0  -4  -1  311.97   18.20
   0  -4  -1  307.37   19.50
   0  -4  -1  308.27   17.80
   0  -4  -1  310.27   13.90
   0  -4  -1  300.67   15.50
   0  -4  -1  322.97   17.50
   0  -4  -1  315.07   16.00
   0  -4  -1  315.27   19.80
   0  -4   1  295.67   17.90
   0  -4   1  280.37   15.70
   0  -4   1  330.87   14.40
   0  -4   1  324.97   18.40
   0   4  -1  315.27   14.60
   0   4  -1  309.97   15.40
   0   4  -1  308.67   19.20
   0   4   1  322.87   16.90
   0   4   1  322.77   16.10
   0   4   1  303.77   12.90
   0   4  -1  306.47   15.40
   0   4  -1  332.07   19.30
   0   4  -1  296.37   17.40
   0   4  -1  302.37   14.50
   0   4   1  299.57   15.60
   0   4   1  312.57   18.70
   0   4  -1  331.77   20.10
   0   4  -1  324.97   20.20
   0   4   1  302.97   15.20
   0   4  -1  299.27   13.80
   0   4  -1  307.97   15.40
   0   4  -1  314.87   16.60
   0   4   1  337.07   13.70
   0   4  -1  289.17   18.80
   0   4   1  309.77   16.00
   0   4  -1  320.07   21.40
   0   4  -1  312.77   20.80
   0   4   1  297.87   19.00
   0   4   1  286.97   20.00
   0   4  -1  333.37   19.80
   0   4   1  319.67   20.10
   0   4   1  300.87   19.80
   0   4  -1  307.37   16.30
   0   4   1  284.57   18.70
   0   4   1  332.77   21.40
   0   4  -1  310.37   14.70
   0   4   1  314.37   19.90
   2  -4   1  197.08   11.80
  -2  -4  -1  181.38   16.40
   2  -4   1  195.78   17.40
   2  -4   1  199.38   11.40
   2  -4   1  209.68   15.60
  -2  -4  -1  177.68   15.50
   2  -4   1  196.18   14.40
  -2  -4  -1  199.68   17.90
   2  -4   1  198.68   14.20
  -2  -4  -1  214.98   15.00
  -2  -4  -1  185.08   12.20
  -2  -4  -1  179.38   14.40
  -2  -4  -1  200.58   10.00
  -2  -4  -1  168.58   12.30
  -2  -4  -1  200.38   16.20
   2  -4   1  200.78   14.80
  -2  -4  -1  213.08   16.90
   2  -4   1  207.38   17.70
   2  -4   1  181.48   15.10
   2  -4   1  199.58   16.30
   2  -4   1  202.58   12.50
  -2  -4  -1  206.88   10.60
  -2  -4  -1  210.08   14.10
   2  -4   1  175.08   15.10
  -2  -4  -1  183.98   13.10
  -2  -4  -1  202.78   14.90
  -2  -4  -1  195.78   15.20
   2  -4   1  167.78   12.30
  -2  -4  -1  225.78   12.60
  -2   4  -1  207.78   16.10
   2   4   1  199.68   13.60
   2   4   1  170.88   16.90
   2   4   1  184.78   17.00
  -2   4  -1  196.18   15.50
  -2   4  -1  206.58   12.50
  -2   4  -1  184.98   11.80
  -2   4  -1  173.78   15.30
   2   4   1  201.68   17.00
   2   4   1  184.48   11.30
   2   4   1  197.38   17.90
   2   4   1  214.98   16.80
   2   4   1  190.48   14.00
  -2   4  -1  183.08   12.30
   2   4   1  178.18   10.70
  -2   4  -1  217.28   17.00
  -2   4  -1  189.48   12.20
   2   4   1  184.58   16.10
  -2   4  -1  198.38   13.70
  -2   4  -1  185.28   16.40
  -2   4  -1  205.88   13.10
  -2   4  -1  205.58   16.50
  -2   4  -1  201.48   12.60
  -2   4  -1  183.58   15.00
  -2   4  -1  190.08   12.20
   2   4   1  183.28   13.30
   2   4   1  193.58   16.70
  -2   4  -1  178.98   17.90
   2   4   1  234.88   16.60
  -2   4  -1  197.18   11.50
  -2   4  -1  170.58   15.90
   4  -4   1   72.59   11.90
  -4  -4  -1   49.00    7.10
  -4  -4  -1   54.59   10.30
  -4  -4  -1   57.99    8.40
  -4  -4  -1   75.19   12.40
   4  -4   1   76.09   11.10
  -4  -4  -1   46.00    8.90
   4  -4   1   61.39   10.30
  -4  -4  -1   54.69   11.40
  -4  -4  -1   54.79    8.50
   4  -4   1   67.99    9.30
  -4  -4  -1   66.49    8.50
   4  -4   1   45.60   10.00
  -4  -4  -1   59.89    7.10
   4  -4   1   58.79   11.70
  -4  -4  -1   54.59   11.80
   4  -4   1   68.69    8.10
  -4  -4  -1   57.69   10.30
   4  -4   1   62.19   13.40
  -4  -4  -1   55.29    9.20
   4  -4   1   81.19   12.20
  -4  -4  -1   57.39   10.50
   4  -4   1   62.69    8.40
   4  -4   1   63.59   10.50
   4  -4   1   50.99    8.40
  -4  -4  -1   50.19    6.00
  -4  -4  -1   34.20   10.00
  -4  -4  -1   41.20    9.00
   4  -4   1   62.99    7.60
   4   4   1   49.80    7.40
  -4   4  -1   64.69    9.80
   4   4   1   58.89    6.50
  -4   4  -1   82.89   12.60
   4   4   1   48.40   11.60
   4   4   1   54.19   10.20
   4   4   1   55.49    9.40
  -4   4  -1   65.49   11.10
  -4   4  -1   53.79    9.90
  -4   4  -1   55.69    7.70
  -4   4  -1   54.59    7.50
  -4   4  -1   58.99    7.20
   4   4   1   57.49   10.60
  -4   4  -1   62.89    8.90
  -4   4  -1   45.80   11.00
  -4   4  -1   43.50    9.90
   4   4   1   62.69   11.80
   4   4   1   70.09   10.40
  -4   4  -1   54.19    8.70
  -4   4  -1   52.79    9.90
   4   4   1   43.20   10.00
   4   4   1   52.79   12.50
  -4   4  -1   36.20   10.40
  -4   4  -1   63.49   11.80
   4   4   1   43.90   10.50
   4   4   1   58.69    8.10
  -4   4  -1   50.79    6.90
   4   4   1   53.89   11.30
  -4   4  -1   64.59   11.50
   4   4   1   41.40   11.00
  -4   4  -1   56.39   11.20
   6  -4   1 1085.09   44.50
   6  -4   1 1025.30   36.90
   6  -4   1 1020.30   38.20
   6  -4   1 1069.19   37.20
  -6  -4  -1 1037.10   41.00
  -6  -4  -1 1046.00   37.20
   6  -4   1 1066.19   40.30
  -6  -4  -1 1080.69   39.90
   6  -4   1 1060.89   41.00
  -6  -4  -1 1055.39   35.50
  -6  -4  -1 1073.09   38.00
   6  -4   1 1018.30   34.90
  -6  -4  -1 1066.69   38.70
  -6  -4  -1 1054.79   36.40
   6  -4   1 1003.70   41.70
   6  -4   1 1021.40   38.30
  -6  -4  -1  995.90   33.60
  -6  -4  -1 1083.29   42.40
   6  -4   1 1095.59   40.00
   6  -4   1 1023.30   39.80
  -6  -4  -1 1083.69   41.60
  -6  -4  -1 1067.29   42.80
   6  -4   1 1024.80   38.00
  -6  -4  -1 1066.49   36.20
  -6  -4  -1 1025.10   41.40
   6  -4   1 1035.20   34.90
  -6  -4  -1 1010.30   39.30
  -6  -4  -1 1033.80   37.90
  -6  -4  -1 1019.30   34.60
   6  -4   1 1024.50   35.50
  -6   4  -1 1104.79   38.10
  -6   4  -1 1059.89   39.90
  -6   4  -1 1137.89   42.10
   6   4   1 1020.90   36.50
  -6   4  -1 1082.59   37.80
  -6   4  -1 1041.00   40.60
   6   4   1 1093.99   37.80
  -6   4  -1 1043.50   41.30
   6   4   1 1054.99   42.70
  -6   4  -1 1097.69   39.70
   6   4   1 1093.79   42.00
   6   4   1 1136.69   40.40
  -6   4  -1 1027.90   38.80
  -6   4  -1 1014.30   41.70
  -6   4  -1 1048.10   42.00
   6   4   1  992.10   42.10
   6   4   1 1052.89   42.50
  -6   4  -1 1053.29   34.40
  -6   4  -1 1079.99   38.80
   6   4   1 1028.70   39.50
   6   4   1 1090.29   42.20
   6   4   1 1031.50   35.00
   6   4   1 1044.10   42.40
  -6   4  -1 1047.40   35.80
   6   4   1 1089.69   44.50
  -6   4  -1 1073.89   39.90
   6   4   1 1078.39   39.80
   6   4   1 1035.90   37.50
  -8  -4  -1  804.32   34.80
   8  -4   1  737.13   29.40
   8  -4   1  825.62   31.40
   8  -4   1  859.01   39.50
  -8  -4  -1  790.42   36.40
  -8  -4  -1  808.12   34.00
  -8  -4  -1  796.62   31.40
  -8  -4  -1  800.72   33.20
   8  -4   1  809.92   32.40
  -8  -4  -1  817.22   31.20
   8  -4   1  827.22   31.90
   8  -4   1  814.02   34.70
   8  -4   1  778.82   36.00
  -8  -4  -1  841.12   35.20
  -8  -4  -1  839.92   35.80
   8  -4   1  812.42   30.30
  -8  -4  -1  809.82   28.80
  -8  -4  -1  797.92   31.70
   8  -4   1  793.72   28.50
   8  -4   1  806.22   28.30
   8  -4   1  790.52   33.30
  -8  -4  -1  829.22   31.00
   8  -4   1  756.02   31.10
   8  -4   1  848.22   33.90
  -8  -4  -1  840.82   36.90
   8  -4   1  736.63   29.80
  -8  -4  -1  796.22   30.30
  -8  -4  -1  807.72   33.50
   8  -4   1  854.01   33.60
  -8  -4  -1  822.12   29.80
   8   4   1  792.62   35.10
  -8   4  -1  838.02   36.30
   8   4   1  765.82   30.00
   8   4   1  880.11   37.50
   8   4   1  857.91   33.00
   8   4   1  795.02   38.00
   8   4   1  808.82   31.40
   8   4   1  744.43   33.90
   8   4   1  790.92   29.20
  -8   4  -1  815.02   30.20
   8   4   1  798.82   32.10
   8   4   1  869.61   35.90
  -8   4  -1  837.02   32.80
  -8   4  -1  800.52   27.30
  -8   4  -1  843.72   33.60
   8   4   1  794.42   27.60
  -8   4  -1  771.22   32.20
  -8   4  -1  753.02   31.70
  -8   4  -1  808.52   33.00
  -8   4  -1  786.72   33.30
  -8   4  -1  800.02   31.60
  -8   4  -1  794.82   35.10
  -8   4  -1  788.52   34.20
   8   4   1  821.02   34.40
  -8   4  -1  789.92   35.60
   8   4   1  742.83   35.50
  -8   4  -1  759.82   31.80
  -8   4  -1  803.52   33.80
   8   4   1  762.12   35.80
   8   4   1  793.42   35.60
  10  -4   1  608.14   24.90
  10  -4   1  576.34   23.90
 -10  -4  -1  648.24   29.90
 -10  -4  -1  623.34   26.20
  10  -4   1  569.64   26.00
 -10  -4  -1  576.84   24.80
  10  -4   1  591.34   27.80
  10  -4   1  570.94   21.50
  10  -4   1  569.04   27.60
 -10  -4  -1  639.84   32.40
 -10  -4  -1  586.04   25.70
 -10  -4  -1  604.74   25.30
  10  -4   1  620.74   29.50
 -10  -4  -1  581.44   26.90
  10  -4   1  584.04   27.40
 -10  -4  -1  584.34   25.20
  10  -4   1  585.54   25.70
 -10  -4  -1  596.04   28.00
  10  -4   1  581.74   31.10
  10  -4   1  615.64   26.80
  10  -4   1  608.44   23.00
 -10  -4  -1  558.04   27.70
 -10  -4  -1  594.24   23.20
  10  -4   1  593.84   28.80
  10  -4   1  600.94   33.80
 -10  -4  -1  586.24   30.70
 -10  -4  -1  570.24   31.30
 -10   4  -1  567.54   25.60
  10   4   1  591.94   29.70
  10   4   1  610.44   31.00
 -10   4  -1  609.64   24.00
  10   4   1  595.74   24.70
 -10   4  -1  604.74   30.60
  10   4   1  574.14   30.50
 -10   4  -1  605.24   28.80
 -10   4  -1  588.44   26.80
  10   4   1  585.64   27.00
  10   4   1  627.14   29.90
 -10   4  -1  588.74   29.30
  10   4   1  602.84   28.20
  10   4   1  614.94   32.50
  10   4   1  596.74   27.00
 -10   4  -1  588.44   30.00
  10   4   1  588.74   24.40
  10   4   1  582.14   29.40
 -10   4  -1  592.04   29.40
 -10   4  -1  620.64   30.40
 -10   4  -1  612.74   28.00
 -10   4  -1  580.64   27.30
 -10   4  -1  614.64   27.40
  10   4   1  574.84   30.90
 -10   4  -1  573.54   25.40
  10   4   1  579.24   22.60
 -10   4  -1  608.14   28.10
  10   4   1  570.94   29.80
 -10   4  -1  584.64   24.60
  10   4   1  600.04   31.10
  12  -4   1   84.59   11.90
  12  -4   1  117.29    9.00
 -12  -4  -1   79.99   13.50
 -12  -4  -1  124.49   11.60
 -12  -4  -1  104.79   12.50
 -12  -4  -1  103.59   14.30
  12  -4   1   95.49   11.90
  12  -4   1   93.59   12.20
  12  -4   1  101.49   17.90
  12  -4   1   91.49   13.80
 -12  -4  -1  102.39   11.40
  12  -4   1  114.19   13.50
  12  -4   1  107.09   16.40
 -12  -4  -1   94.29   14.50
 -12  -4  -1   90.69   13.00
  12  -4   1   86.59   13.50
 -12  -4  -1   85.19   11.00
  12  -4   1   90.19   11.30
  12  -4   1   98.89   13.20
 -12  -4  -1  114.29   10.50
 -12  -4  -1   85.09   14.90
  12  -4   1   99.19   11.20
 -12  -4  -1   87.19   13.10
 -12  -4  -1   91.69   15.00
 -12  -4  -1   86.79   10.30
 -12  -4  -1  113.49   12.10
  12  -4   1   72.99   11.80
 -12  -4  -1   98.39   16.40
  12  -4   1   93.79   12.00
  12  -4   1  103.59   10.10
  12   4   1  109.79   12.50
  12   4   1  112.29   13.90
 -12   4  -1   84.79   13.90
  12   4   1   83.39   13.80
  12   4   1  107.49   16.40
  12   4   1  132.29   17.00
 -12   4  -1  100.29   14.40
 -12   4  -1   91.09   10.00
  12   4   1   99.29   25.00
  12   4   1   85.79   14.90
 -12   4  -1   94.39   14.10
  12   4   1   86.39   13.80
  12   4   1   97.09   13.50
 -12   4  -1  106.59   13.40
  12   4   1   93.49   14.40
 -12   4  -1  132.19   26.10
 -12   4  -1   87.39   15.40
 -12   4  -1   65.49   12.70
  12   4   1   87.79   14.00
  12   4   1   84.99   14.40
 -12   4  -1  120.99   17.10
 -12   4  -1  109.99   13.00
  12   4   1  101.29   10.20
 -12   4  -1   99.59   12.70
 -12   4  -1  107.29   12.40
 -12   4  -1   93.49   15.10
  12   4   1  123.89   18.60
 -12   4  -1  105.19   12.40
 -12   4  -1   87.09   10.90
 -14  -4  -1   46.90   16.60
  14  -4   1   53.19   13.90
  14  -4   1   30.50    9.80
  14  -4   1   51.69   11.10
  14  -4   1   56.29   10.30
  14  -4   1   43.40   10.20
 -14  -4  -1   43.00   10.50
  14  -4   1   53.89   12.00
 -14  -4  -1   68.39   12.10
  14  -4   1   48.70   11.20
  14  -4   1   55.39   11.40
  14  -4   1   51.59   13.10
 -14  -4  -1   72.89   14.40
 -14  -4  -1   46.40    9.80
  14  -4   1   58.79   10.70
 -14  -4  -1   53.29   11.70
 -14  -4  -1   35.80   21.20
 -14  -4  -1   55.19    9.70
 -14  -4  -1   53.29    8.90
  14  -4   1   44.00    6.70
  14  -4   1   37.90   11.40
 -14  -4  -1   49.90   14.00
  14  -4   1   53.29   11.70
 -14  -4  -1   40.70    8.90
 -14  -4  -1   41.40   13.90
 -14  -4  -1   47.30   11.90
 -14  -4  -1   43.70    9.20
 -14  -4  -1   47.60    8.10
 -14   4  -1   36.50    8.90
  14   4   1   52.59   11.50
 -14   4  -1   36.80   11.00
  14   4   1   43.80   12.30
  14   4   1   34.10   13.90
 -14   4  -1   43.80    9.50
  14   4   1   46.50   16.90
 -14   4  -1   42.70    7.80
 -14   4  -1   47.30   14.80
  14   4   1   41.50   12.50
  14   4   1   61.79   14.80
 -14   4  -1   42.10   12.80
 -14   4  -1   51.19   10.70
 -14   4  -1   57.89   13.90
  14   4   1   47.30    9.70
 -14   4  -1   48.90   12.70
  14   4   1   54.59   10.60
  14   4   1   26.50   11.00
 -14   4  -1   33.40    8.10
 -14   4  -1   37.80   11.70
  14   4   1   57.79   13.30
  14   4   1   44.20   12.30
 -14   4  -1   44.10   14.00
  14   4   1   58.99   14.80
 -14   4  -1   58.99   13.50
 -14   4  -1   52.99    9.90
  14   4   1   36.70    7.60
 -14   4  -1   36.80   10.30
  16  -4   1  109.89   13.00
  16  -4   1   85.79   14.30
 -16  -4  -1  106.69   17.20
 -16  -4  -1   98.99   12.20
  16  -4   1   82.49   13.30
 -16  -4  -1  103.69   18.20
 -16  -4  -1  103.99   15.90
  16  -4   1  111.19   18.80
 -16  -4  -1  100.79   11.80
 -16  -4  -1   87.39   13.70
  16  -4   1  105.19    9.70
 -16  -4  -1   89.89   10.30
  16  -4   1   73.79   13.20
  16  -4   1   97.59   12.90
 -16  -4  -1   99.59   12.90
 -16  -4  -1   91.99   17.10
  16  -4   1   93.19   15.00
 -16  -4  -1   83.59   13.50
 -16  -4  -1   94.39   10.10
  16  -4   1  106.49   15.40
  16  -4   1   75.19   13.30
  16  -4   1   74.19   12.70
  16  -4   1   89.79   11.50
 -16  -4  -1  128.19   18.40
  16  -4   1   87.29   13.70
 -16  -4  -1  101.99   11.00
 -16  -4  -1  101.59   16.10
 -16  -4  -1  109.69   15.60
  16   4   1   89.29   10.90
 -16   4  -1   85.49   15.80
 -16   4  -1  102.89   15.30
 -16   4  -1   73.39   10.00
  16   4   1  107.09   17.80
 -16   4  -1   93.59   16.80
 -16   4  -1   98.49   17.10
 -16   4  -1   83.59   11.10
  16   4   1   74.49   13.80
 -16   4  -1   63.89   12.90
  16   4   1   97.59   15.80
  16   4   1   86.59   13.30
 -16   4  -1   79.69   11.00
  16   4   1  112.49   16.10
 -16   4  -1   83.09   11.80
  16   4   1   76.69   16.50
 -16   4  -1   95.69   18.70
 -16   4  -1  123.29   18.90
  16   4   1   68.79   14.50
 -16   4  -1   88.49   16.30
  16   4   1  140.29   19.00
  16   4   1   88.49   17.50
  16   4   1   93.69   18.00
 -16   4  -1  112.49   13.30
  16   4   1   81.79   14.30
 -16   4  -1  107.39   18.40
  16   4   1   96.79   11.90
  18  -4   1   24.40   12.60
 -18  -4  -1   11.20    6.30
  18  -4   1   18.30    9.40
 -18  -4  -1    7.60   12.50
 -18  -4  -1   16.40    7.30
  18  -4   1    1.80   11.10
  18  -4   1   17.20   11.80
  18  -4   1   14.80    9.20
 -18  -4  -1   10.60   10.70
 -18  -4  -1   16.80   13.20
  18  -4   1   10.40   10.20
 -18  -4  -1    0.50   10.50
 -18  -4  -1   28.80   10.00
  18  -4   1   26.20   12.90
  18  -4   1   18.90   13.90
 -18  -4  -1   18.90    8.30
 -18  -4  -1   20.50   10.30
  18  -4   1   -0.30    9.50
 -18  -4  -1   28.90   14.60
 -18  -4  -1   17.40   10.80
 -18  -4  -1   25.00    8.30
 -18  -4  -1   10.80   10.80
  18  -4   1    8.20    9.60
  18  -4   1    7.60   19.40
  18  -4   1    8.20    9.30
 -18  -4  -1    8.00    7.90
 -18  -4  -1   26.20   12.10
 -18  -4  -1   17.10    6.80
 -18   4  -1    9.60    7.40
 -18   4  -1    2.80   11.20
  18   4   1   20.60    8.30
  18   4   1   21.60   11.80
 -18   4  -1    8.40   11.60
 -18   4  -1   17.20    9.30
 -18   4  -1    8.30    9.80
  18   4   1    5.70   12.00
 -18   4  -1   15.50    8.60
 -18   4  -1    6.70    8.10
 -18   4  -1   19.00    8.90
  18   4   1   -1.20   12.30
 -18   4  -1    4.70   11.40
  18   4   1   17.80   14.70
  18   4   1   19.30   15.60
  18   4   1   37.70   13.90
  18   4   1   12.00    7.40
 -18   4  -1    8.50   12.60
  18   4   1   18.90   14.70
  18   4   1   23.90   13.50
 -18   4  -1   23.00   10.20
  18   4   1   10.90    9.60
  18   4   1    8.20   12.40
 -18   4  -1   14.10   13.30
  18   4   1    8.20   10.30
  18   4   1   -2.40   10.90
 -18   4  -1   27.50   14.60
 -18   4  -1    4.90    9.50
 -20  -4  -1  338.77   22.80
 -20  -4  -1  322.27   26.30
  20  -4   1  313.17   22.60
 -20  -4  -1  286.47   18.20
 -20  -4  -1  314.97   22.90
  20  -4   1  273.77   20.20
 -20  -4  -1  317.37   26.10
  20  -4   1  347.37   27.20
 -20  -4  -1  296.77   27.20
 -20  -4  -1  340.47   23.70
 -20  -4  -1  313.17   18.40
  20  -4   1  325.67   25.90
 -20  -4  -1  351.96   24.60
  20  -4   1  310.07   25.60
  20  -4   1  298.77   20.90
  20  -4   1  302.97   20.60
  20  -4   1  358.16   24.60
 -20  -4  -1  290.47   23.70
  20  -4   1  315.57   32.20
  20  -4   1  308.57   25.60
 -20   4  -1  273.07   22.10
  20   4   1  254.07   25.20
  20   4   1  307.07   23.30
  20   4   1  279.17   21.20
  20   4   1  266.37   21.60
 -20   4  -1  302.47   26.40
  20   4   1  293.77   27.70
 -20   4  -1  316.57   22.10
  20   4   1  295.37   29.50
 -20   4  -1  318.37   27.90
 -20   4  -1  298.87   25.40
  20   4   1  206.58   34.90
 -20   4  -1  277.07   26.20
  20   4   1  331.47   31.00
 -20   4  -1  342.37   28.90
 -20   4  -1  356.86   30.00
  20   4   1  327.47   27.90
  20   4   1  319.37   26.00
 -20   4  -1  297.47   19.80
  20   4   1  344.27   31.70
  20   4   1  359.46   28.50
  19  -5  -1   36.40   14.00
 -19  -5   1   26.40   10.90
 -19  -5   1   24.20   14.30
 -19  -5   1   23.70   12.50
  19  -5  -1   45.10   13.10
 -19  -5   1    2.80    9.10
  19  -5  -1   29.20   22.20
 -19  -5   1   39.00   15.20
 -19  -5   1   37.20   10.80
 -19  -5   1   31.80   10.60
 -19  -5   1   47.60   19.30
  19  -5  -1   30.20   12.60
  19  -5  -1   22.40   12.70
 -19  -5   1   17.00   12.60
 -19  -5   1   19.40    8.70
  19  -5  -1   12.50   12.40
  19  -5  -1   31.40   12.60
  19  -5  -1   28.20   16.90
  19  -5  -1   23.80   12.50
 -19  -5   1   40.10   13.50
 -19  -5   1   13.60   14.00
  19  -5  -1   34.70   14.20
  19   5  -1   34.40   17.30
 -19   5   1   -4.00   13.10
 -19   5   1   26.90   14.90
  19   5  -1   45.20   15.10
 -19   5   1   16.50   14.30
  19   5  -1   23.60   12.40
  19   5  -1   29.70   12.90
  19   5  -1   13.90   12.30
  19   5  -1   33.40   10.10
  19   5  -1   10.90   13.70
 -19   5   1   11.80   11.40
  19   5  -1   31.00   16.90
 -19   5   1   34.90   16.00
 -19   5   1   58.89   14.80
 -19   5   1   45.00   18.70
 -19   5   1   -1.20   14.90
  19   5  -1   32.70   16.10
  19   5  -1   20.00   14.80
 -19   5   1   25.00   16.40
  19   5  -1   37.70   14.70
 -17  -5   1  141.39   14.20
  17  -5  -1  142.09   20.30
 -17  -5   1  135.09   21.10
  17  -5  -1  148.19   17.60
 -17  -5   1  176.18   20.80
 -17  -5   1  185.88   17.90
  17  -5  -1  159.68   15.30
  17  -5  -1  186.08   19.70
 -17  -5   1  136.89   18.50
 -17  -5   1  199.08   18.60
  17  -5  -1  198.98   20.90
 -17  -5   1  171.78   16.20
  17  -5  -1  167.18   20.60
 -17  -5   1  145.79   18.20
  17  -5  -1  127.09   31.30
  17  -5  -1  164.08   18.40
  17  -5  -1  148.79   18.50
 -17  -5   1  191.08   21.60
  17  -5  -1  161.68   19.30
 -17  -5   1  156.28   18.70
 -17  -5   1  181.88   19.10
 -17  -5   1  183.58   25.50
  17   5  -1  184.18   20.90
  17   5  -1  225.88   22.60
  17   5  -1  151.58   20.30
 -17   5   1  157.78   15.40
 -17   5   1  146.39   19.80
  17   5  -1  159.88   23.50
 -17   5   1  189.98   19.60
 -17   5   1  222.58   24.70
 -17   5   1  175.58   17.00
  17   5  -1  168.78   15.20
  17   5  -1  173.78   21.50
  17   5  -1  179.58   22.10
  17   5  -1  136.09   18.10
  17   5  -1  189.18   16.30
  17   5  -1  163.18   23.50
  17   5  -1  216.98   25.20
 -17   5   1  204.58   25.40
 -17   5   1  143.59   15.00
 -17   5   1  177.48   23.70
  17   5  -1  208.18   22.00
 -17   5   1  139.29   18.20
  17   5  -1  156.98   21.90
 -17   5   1  182.18   20.10
 -17   5   1  216.58   26.50
 -17   5   1  203.58   24.60
  15  -5  -1   -1.80   10.90
 -15  -5   1   -5.50    8.20
  15  -5  -1    4.70   13.50
  15  -5  -1    2.40   10.60
  15  -5  -1    9.00   10.70
  15  -5  -1    6.10    7.30
  15  -5  -1    5.60   12.00
 -15  -5   1    1.90    6.50
 -15  -5   1    2.60    9.50
 -15  -5   1   -7.90    8.20
  15  -5  -1  -10.80   10.60
  15  -5  -1    0.40   10.20
 -15  -5   1  -19.40    9.80
  15  -5  -1  -10.40    8.90
  15  -5  -1   -7.40   10.20
 -15  -5   1   -9.70   10.30
 -15  -5   1    3.40   14.70
 -15  -5   1    9.30   12.30
  15  -5  -1   -0.70   12.40
 -15  -5   1    6.50   10.90
 -15  -5   1    1.90    7.50
 -15  -5   1   -9.10   10.30
 -15  -5   1    3.20    9.80
  15  -5  -1   -2.70   19.20
 -15   5   1   -9.70   12.40
 -15   5   1   -9.00    8.80
 -15   5   1   -0.60    8.20
  15   5  -1    0.00   13.60
  15   5  -1    5.70   11.20
 -15   5   1  -16.00   10.40
  15   5  -1  -13.20    7.90
  15   5  -1   -2.00   11.20
 -15   5   1   -6.60    6.50
 -15   5   1   11.60   13.20
 -15   5   1   -0.50   10.50
 -15   5   1    6.70   12.30
  15   5  -1   -0.40    7.20
 -15   5   1    6.50   14.40
 -15   5   1   -1.70    8.80
  15   5  -1   -3.90    8.20
  15   5  -1   -8.30   11.30
 -15   5   1  -13.20   13.00
  15   5  -1    6.80   12.60
 -15   5   1  -10.30    7.50
  15   5  -1   16.80   13.30
  15   5  -1   -3.20   12.60
  15   5  -1   -0.10   13.30
  15   5  -1    5.40   11.10
  15   5  -1   -9.10   12.80
  13  -5  -1  398.46   26.60
  13  -5  -1  403.96   27.20
  13  -5  -1  344.57   24.90
 -13  -5   1  393.46   27.70
  13  -5  -1  439.56   23.20
 -13  -5   1  407.26   30.10
  13  -5  -1  421.36   31.10
 -13  -5   1  448.66   25.40
 -13  -5   1  388.86   23.10
 -13  -5   1  416.46   24.00
 -13  -5   1  371.16   23.90
  13  -5  -1  401.96   24.50
  13  -5  -1  394.96   19.20
 -13  -5   1  381.66   17.50
 -13  -5   1  433.46   26.60
 -13  -5   1  415.96   28.70
 -13  -5   1  423.96   28.60
  13  -5  -1  391.06   24.10
 -13  -5   1  423.96   29.40
 -13  -5   1  422.76   21.10
 -13  -5   1  425.86   26.60
  13   5  -1  382.06   30.00
 -13   5   1  463.95   29.60
  13   5  -1  405.26   23.20
 -13   5   1  436.76   23.90
  13   5  -1  459.85   32.70
  13   5  -1  429.36   31.50
  13   5  -1  382.86   22.20
  13   5  -1  499.85   31.00
  13   5  -1  445.76   29.50
 -13   5   1  434.06   31.60
  13   5  -1  441.36   29.70
  13   5  -1  434.56   30.00
 -13   5   1  400.16   18.30
 -13   5   1  416.36   24.90
  13   5  -1  402.76   27.20
 -13   5   1  385.36   28.40
 -13   5   1  432.26   27.00
 -13   5   1  437.96   21.90
 -13   5   1  474.05   28.70
  13   5  -1  395.06   27.10
 -13   5   1  409.16   36.60
  13   5  -1  432.26   25.70
  13   5  -1  378.56   28.60
  13   5  -1  417.46   21.30
 -13   5   1  476.25   23.70
 -13   5   1  422.86   26.90
 -13   5   1  443.26   23.70
 -13   5   1  461.05   25.40
  11  -5  -1   35.70   11.10
  11  -5  -1   58.09    8.10
  11  -5  -1   49.99   19.80
 -11  -5   1   55.69   12.70
  11  -5  -1   73.09   16.90
 -11  -5   1   44.80   13.40
  11  -5  -1    2.40   23.50
  11  -5  -1   60.29   10.30
 -11  -5   1   68.99   11.20
  11  -5  -1   51.09   11.40
  11  -5  -1   46.00   12.70
  11  -5  -1   57.69    8.10
 -11  -5   1   61.99    8.40
 -11  -5   1   82.79   14.20
 -11  -5   1   73.89    9.80
  11  -5  -1   48.50   11.80
 -11  -5   1   59.99   11.60
 -11  -5   1   62.19   11.60
 -11  -5   1   46.60   12.80
 -11  -5   1   56.99   14.10
  11  -5  -1   72.49   14.30
 -11  -5   1   51.09   15.50
  11  -5  -1   54.99   12.20
  11  -5  -1   75.39   13.10
 -11  -5   1   57.29   14.40
  11  -5  -1   59.99   10.90
 -11  -5   1   69.49   14.80
  11   5  -1   47.90    9.50
  11   5  -1   68.59   13.00
  11   5  -1   73.29   17.10
 -11   5   1   49.80   15.30
 -11   5   1   67.69   11.50
 -11   5   1   41.20   11.90
 -11   5   1   68.19   12.70
 -11   5   1   78.59   14.10
  11   5  -1   53.29    7.60
  11   5  -1   93.19   14.10
 -11   5   1   42.50   12.00
 -11   5   1   66.19   12.60
  11   5  -1   65.69   15.70
 -11   5   1   71.39   16.00
  11   5  -1   52.99   13.30
 -11   5   1   50.59   13.80
  11   5  -1   69.79    9.90
  11   5  -1   89.59   15.70
  11   5  -1   88.39   17.50
  11   5  -1   69.69   16.90
  11   5  -1   56.79   12.50
  11   5  -1   53.19   11.60
 -11   5   1   73.79   16.70
 -11   5   1   64.59   13.70
 -11   5   1   70.49   14.30
  11   5  -1   78.69   17.40
 -11   5   1   59.99   11.80
  -9  -5   1   78.79   14.80
  -9  -5   1   63.89    9.30
  -9  -5   1   60.09   14.20
   9  -5  -1   54.59   12.40
   9  -5  -1   52.59   11.30
   9  -5  -1   61.39    7.10
  -9  -5   1   71.69   15.50
   9  -5  -1   68.99    7.50
   9  -5  -1   59.79   12.40
  -9  -5   1   51.69   11.30
   9  -5  -1   66.49   10.70
   9  -5  -1   69.69    9.80
  -9  -5   1   73.29   10.70
   9  -5  -1   83.79   17.80
  -9  -5   1   41.40   13.90
  -9  -5   1   73.29   12.40
   9  -5  -1   83.39   14.80
   9  -5  -1   88.09   12.10
  -9  -5   1   90.69   12.90
  -9  -5   1   70.79   13.30
   9  -5  -1   60.29   14.90
  -9  -5   1   76.69   16.10
  -9  -5   1   70.39    8.50
   9  -5  -1   67.19   13.50
   9   5  -1   77.09   12.80
  -9   5   1   77.29   15.40
   9   5  -1   50.69   23.80
  -9   5   1   71.99   11.70
   9   5  -1   62.39   11.90
  -9   5   1   71.19   12.90
   9   5  -1   98.59   18.30
   9   5  -1   55.59   14.70
  -9   5   1   52.49   13.50
   9   5  -1   81.59   15.10
  -9   5   1   93.59   15.20
  -9   5   1   56.49   12.30
  -9   5   1   61.79   12.50
  -9   5   1   67.89   13.00
   9   5  -1   50.99    8.40
   9   5  -1   65.09   12.90
  -9   5   1   77.29   10.70
  -9   5   1   69.39   13.00
   9   5  -1   87.39    7.60
  -9   5   1   92.39   17.90
   9   5  -1   78.69   14.40
   9   5  -1   72.69   14.80
  -9   5   1   61.69   13.00
   9   5  -1   59.89   11.80
  -9   5   1   72.39   12.10
   9   5  -1   68.59   15.80
   9   5  -1   78.19   10.60
   7  -5  -1    5.80    6.20
  -7  -5   1   12.20   10.20
  -7  -5   1   11.90    7.10
   7  -5  -1   13.90   10.00
  -7  -5   1   21.40   11.00
   7  -5  -1   25.00   11.40
   7  -5  -1   33.30   11.00
   7  -5  -1   25.70   13.00
  -7  -5   1   20.40    9.10
  -7  -5   1   14.00   10.50
   7  -5  -1    4.80    7.80
   7  -5  -1   26.70   10.40
   7  -5  -1   12.40   11.90
  -7  -5   1   16.30   10.00
  -7  -5   1   29.70    9.90
   7  -5  -1   -1.00    9.80
   7  -5  -1   16.70    9.40
  -7  -5   1   25.40   11.50
   7  -5  -1    8.50    4.60
  -7  -5   1   30.80   10.20
   7  -5  -1   10.10    7.70
  -7  -5   1   12.10   10.30
  -7  -5   1   16.20    8.30
   7  -5  -1   21.30    4.30
  -7  -5   1   19.70   11.50
  -7  -5   1   12.60    6.10
   7  -5  -1    0.40    8.60
   7   5  -1   17.20   10.80
   7   5  -1   23.70    7.50
   7   5  -1   11.00   12.40
   7   5  -1   18.30   12.60
  -7   5   1   30.10   10.80
   7   5  -1   31.40   12.50
  -7   5   1   18.50   10.40
  -7   5   1    3.70   14.90
  -7   5   1   -1.90   10.60
   7   5  -1   15.90    8.80
   7   5  -1   28.20    8.80
   7   5  -1   10.30    9.80
  -7   5   1   14.00    9.50
  -7   5   1   14.70   10.70
   7   5  -1   23.40    5.70
   7   5  -1   10.80   11.20
  -7   5   1   25.40    9.80
   7   5  -1   14.60   11.30
   7   5  -1   18.30    6.00
  -7   5   1   11.90    8.50
  -7   5   1   36.30   11.30
  -7   5   1    3.60   10.00
  -7   5   1   12.70    4.20
  -7   5   1    7.40    9.50
   7   5  -1   25.80   11.10
  -7   5   1    6.90   10.10
  -7   5   1   16.90    8.20
   7   5  -1   15.00    5.70
   7   5  -1   24.60   12.10
   7   5  -1   12.90    9.50
  -7   5   1    6.60   10.50
   7   5  -1   13.40    7.50
   5  -5  -1  163.98   13.60
   5  -5  -1  153.08   18.80
   5  -5  -1  141.79   16.20
   5  -5  -1  142.49   11.20
  -5  -5   1  173.18   18.00
  -5  -5   1  139.99   15.40
  -5  -5   1  125.09   14.00
  -5  -5   1  159.58   27.40
   5  -5  -1  154.48   18.70
   5  -5  -1  147.79   14.10
   5  -5  -1  148.09   10.00
  -5  -5   1  152.28   17.10
   5  -5  -1  131.59   10.40
   5  -5  -1  138.89   16.20
  -5  -5   1  142.69   17.00
   5  -5  -1  130.29   15.60
  -5  -5   1  155.88   11.10
   5  -5  -1  144.89   16.90
   5  -5  -1  142.39   16.00
  -5  -5   1  155.88   16.70
   5  -5  -1  190.68   17.90
   5  -5  -1  147.99   13.90
  -5  -5   1  143.49   19.00
   5  -5  -1  184.18   20.70
  -5  -5   1  146.39   17.10
  -5  -5   1  143.29   12.10
  -5  -5   1  167.08   18.80
  -5  -5   1  165.08   15.10
  -5  -5   1  158.28   15.90
  -5   5   1  155.38   15.90
   5   5  -1  135.39   18.00
   5   5  -1  181.28   17.70
   5   5  -1  166.48   19.00
   5   5  -1  147.29   11.00
  -5   5   1  127.69   15.50
  -5   5   1  176.98   17.60
   5   5  -1  104.79   16.00
   5   5  -1  148.79   14.30
   5   5  -1  134.59   19.60
   5   5  -1  185.38   21.00
  -5   5   1  172.08   18.70
   5   5  -1  155.18   15.60
  -5   5   1  155.68   14.60
  -5   5   1  147.79   15.30
   5   5  -1  186.08   20.70
   5   5  -1  142.99   16.40
  -5   5   1  151.78   17.40
   5   5  -1  179.08   18.80
   5   5  -1  176.38   17.30
  -5   5   1  154.48   18.20
   5   5  -1  152.28   13.70
  -5   5   1  123.79   15.70
  -5   5   1  136.99   16.90
  -5   5   1  151.78   18.00
  -5   5   1  124.49   16.90
  -5   5   1  144.79    9.90
   5   5  -1  142.59   10.90
  -5   5   1  127.99   14.20
  -3  -5   1   21.40    8.30
   3  -5  -1   22.70    9.20
   3  -5  -1   35.80    8.80
  -3  -5   1   34.10   10.40
   3  -5  -1   30.60    8.90
  -3  -5   1   21.70   10.40
  -3  -5   1   43.40   11.20
   3  -5  -1   31.50    4.90
   3  -5  -1   24.20    8.50
   3  -5  -1   19.20    9.80
   3  -5  -1   33.50   10.60
  -3  -5   1   32.70    7.20
   3  -5  -1   27.80   10.60
   3  -5  -1   34.00   12.30
   3  -5  -1   27.60   11.80
  -3  -5   1   11.00    9.80
   3  -5  -1   32.00    5.90
   3  -5  -1   20.60   10.70
  -3  -5   1   33.90   11.60
  -3  -5   1   29.30   10.00
  -3  -5   1   24.90    9.80
   3  -5  -1   51.49   11.70
  -3  -5   1   37.60    7.50
  -3  -5   1   33.80   11.00
  -3  -5   1   32.80   11.40
   3  -5  -1   24.30   11.90
  -3  -5   1   39.20   12.10
   3  -5  -1   22.80    8.00
   3   5  -1   21.50   12.60
  -3   5   1   29.10   11.00
   3   5  -1   31.90    8.10
   3   5  -1   42.20   10.40
   3   5  -1   25.90    9.10
  -3   5   1   25.40    6.10
   3   5  -1   33.80   10.00
  -3   5   1   26.40   11.30
  -3   5   1   24.80   11.80
   3   5  -1   39.10    7.00
   3   5  -1   46.00    8.00
  -3   5   1   36.30    7.00
  -3   5   1   25.70   10.50
  -3   5   1   32.10   11.30
   3   5  -1   27.90   12.00
   3   5  -1   41.10    7.90
   3   5  -1   35.10   12.60
  -3   5   1   21.40   11.30
  -3   5   1   22.00   11.30
  -3   5   1   27.10    9.80
  -3   5   1   26.20   12.40
   3   5  -1   20.00   11.60
   3   5  -1   37.30   13.00
   3   5  -1   19.70   10.20
  -3   5   1   29.30    9.80
   3   5  -1   29.00    9.60
   3   5  -1   49.30   13.90
  -3   5   1   28.60    9.20
   3   5  -1   34.30   11.90
  -3   5   1   35.40   10.00
  -3   5   1   14.20   11.10
  -1  -5   1    1.70    8.30
   1  -5  -1    8.40    7.80
  -1  -5   1    4.00    9.90
   1  -5  -1    1.50   10.80
   1  -5  -1    9.10    9.10
   1  -5  -1    9.60    9.70
  -1  -5   1   15.40    6.70
  -1  -5   1   -5.70    8.40
  -1  -5   1    4.60    8.60
  -1  -5   1    7.40    6.70
   1  -5  -1   12.90    7.70
  -1  -5   1    7.20    8.90
   1  -5  -1    6.10    5.80
   1  -5  -1   12.40   10.60
  -1  -5   1    6.70    6.10
   1  -5  -1   15.80    9.80
  -1  -5   1   13.90   10.60
   1  -5  -1    4.80    9.60
  -1  -5   1   -0.70    6.30
   1  -5  -1   -1.20    9.60
   1  -5  -1   17.90    8.90
  -1  -5   1    4.20    9.30
  -1  -5   1    2.60    8.70
  -1  -5   1    2.30   10.30
   1  -5  -1    6.70    4.80
   1  -5  -1    7.70    8.40
  -1   5   1   10.60    7.90
  -1   5   1    0.90    6.90
  -1   5   1   23.60   11.20
   1   5  -1    8.00    5.90
   1   5  -1   10.80    6.10
  -1   5   1   11.70   10.30
  -1   5   1    9.00    8.50
   1   5  -1   13.00    9.10
  -1   5   1   26.80   11.50
  -1   5   1    1.70    9.90
  -1   5   1    2.50    4.40
   1   5  -1   -5.10    9.20
   1   5  -1    2.30    9.30
   1   5  -1    6.50    9.20
  -1   5   1    9.30    7.40
   1   5  -1    5.10    8.00
  -1   5   1   16.90    9.80
  -1   5   1   -0.90    7.20
   1   5  -1   -4.40   11.50
  -1   5   1  -12.90    8.60
   1   5  -1    3.20   10.20
   1   5  -1    2.80    6.80
  -1   5   1    3.00    9.80
  -1   5   1    7.60   10.90
   1   5  -1   -2.60    7.10
  -1   5   1    6.00    6.00
   1   5  -1    9.40    7.20
   1   5  -1    6.40    6.60
   1   5  -1    7.20    7.00
   1   5  -1    6.20   10.20
   1   5  -1   -3.60    9.40
   1   5  -1   10.10   10.10
  -1   5   1   -2.20    9.20
  -1  -5  -1  791.82   32.70
  -1  -5  -1  775.72   27.20
   1  -5   1  729.83   27.50
  -1  -5  -1  749.73   35.20
  -1  -5  -1  748.23   33.50
   1  -5   1  714.23   35.00
   1  -5   1  789.62   29.00
   1  -5   1  768.72   29.40
  -1  -5  -1  743.63   33.80
   1  -5   1  750.62   36.00
  -1  -5  -1  738.23   33.70
   1  -5   1  769.42   37.00
   1  -5   1  749.82   32.50
   1  -5   1  785.42   33.40
   1  -5   1  760.72   33.90
   1  -5   1  778.62   33.50
   1  -5   1  788.92   35.20
  -1  -5  -1  777.92   31.90
  -1  -5  -1  745.13   29.70
  -1  -5  -1  752.12   35.10
  -1  -5  -1  756.42   25.70
   1  -5   1  778.62   30.10
   1  -5   1  767.42   34.10
  -1  -5  -1  734.93   33.00
  -1  -5  -1  771.92   37.10
  -1  -5  -1  739.93   29.90
   1   5   1  772.02   35.20
  -1   5  -1  717.43   36.60
   1   5   1  766.52   36.30
   1   5   1  787.22   37.40
   1   5   1  733.33   26.30
   1   5   1  727.33   35.70
  -1   5  -1  724.73   27.50
  -1   5  -1  735.93   34.70
   1   5   1  758.32   36.50
  -1   5  -1  774.62   36.80
   1   5   1  736.13   35.90
   1   5   1  763.12   36.50
  -1   5  -1  783.52   36.10
  -1   5  -1  773.12   36.00
  -1   5  -1  758.92   35.40
  -1   5  -1  797.12   29.00
  -1   5  -1  767.02   30.10
   1   5   1  827.22   32.30
   1   5   1  750.12   27.00
   1   5   1  779.62   31.00
   1   5   1  712.53   35.50
   1   5   1  769.92   33.50
   1   5   1  774.22   30.60
  -1   5  -1  756.82   28.60
  -1   5  -1  714.43   34.10
  -1   5  -1  787.02   29.90
   1   5   1  801.32   30.60
  -1   5  -1  775.62   34.70
  -1   5  -1  746.73   33.50
  -1   5  -1  758.42   28.70
  -1   5  -1  711.63   33.50
   1   5   1  785.72   30.50
   3  -5   1  401.96   19.40
   3  -5   1  419.46   21.10
   3  -5   1  366.46   23.50
   3  -5   1  370.96   26.30
   3  -5   1  423.76   24.40
   3  -5   1  394.96   18.10
  -3  -5  -1  367.26   23.60
   3  -5   1  389.86   25.60
   3  -5   1  376.16   22.60
  -3  -5  -1  409.26   16.30
  -3  -5  -1  401.06   16.80
  -3  -5  -1  433.36   22.60
  -3  -5  -1  407.86   25.80
  -3  -5  -1  381.46   19.80
   3  -5   1  392.66   21.70
  -3  -5  -1  417.86   22.30
  -3  -5  -1  374.36   22.70
  -3  -5  -1  423.26   28.00
  -3  -5  -1  405.56   23.80
  -3  -5  -1  443.16   23.50
   3  -5   1  359.96   22.60
   3  -5   1  417.36   21.30
  -3  -5  -1  375.36   24.80
   3  -5   1  418.96   25.20
  -3  -5  -1  401.86   20.70
   3  -5   1  414.26   25.60
   3   5   1  395.66   25.20
  -3   5  -1  422.76   26.20
   3   5   1  414.56   23.00
  -3   5  -1  380.76   19.40
  -3   5  -1  395.66   18.90
   3   5   1  417.96   24.70
  -3   5  -1  378.16   18.80
  -3   5  -1  392.16   20.80
   3   5   1  414.56   20.50
  -3   5  -1  375.96   25.70
  -3   5  -1  390.46   24.90
   3   5   1  355.76   26.80
   3   5   1  390.76   21.10
   3   5   1  398.36   21.30
   3   5   1  404.66   26.30
  -3   5  -1  389.46   24.80
  -3   5  -1  396.26   25.00
  -3   5  -1  369.06   26.30
  -3   5  -1  386.76   21.40
  -3   5  -1  381.66   19.20
   3   5   1  430.06   27.00
   3   5   1  365.46   26.40
   3   5   1  395.06   18.40
   3   5   1  383.76   24.60
   3   5   1  374.96   26.30
   3   5   1  393.86   20.10
  -3   5  -1  447.96   24.60
  -3   5  -1  410.76   24.40
  -3   5  -1  368.76   18.80
   3   5   1  407.16   20.00
  -3   5  -1  409.46   25.00
  -5  -5  -1  565.04   21.60
  -5  -5  -1  609.04   30.10
   5  -5   1  610.44   30.50
  -5  -5  -1  574.64   28.20
   5  -5   1  542.95   28.30
  -5  -5  -1  518.85   36.20
   5  -5   1  645.54   27.30
  -5  -5  -1  576.34   29.30
   5  -5   1  598.34   30.30
  -5  -5  -1  587.74   31.60
  -5  -5  -1  566.84   27.80
  -5  -5  -1  524.15   24.60
   5  -5   1  592.44   29.30
  -5  -5  -1  580.04   26.20
  -5  -5  -1  608.54   27.20
  -5  -5  -1  588.04   32.60
   5  -5   1  572.54   26.80
   5  -5   1  583.84   33.50
  -5  -5  -1  559.14   30.70
  -5  -5  -1  577.94   21.40
   5  -5   1  603.24   28.40
   5  -5   1  604.34   25.00
   5  -5   1  575.24   31.70
  -5  -5  -1  570.24   21.70
   5  -5   1  604.84   28.80
  -5  -5  -1  600.04   31.20
   5  -5   1  605.34   23.70
  -5  -5  -1  609.24   24.10
  -5   5  -1  557.54   27.00
  -5   5  -1  542.25   29.80
  -5   5  -1  556.04   29.50
   5   5   1  579.64   30.90
  -5   5  -1  614.34   27.60
   5   5   1  553.84   31.20
  -5   5  -1  565.64   25.80
  -5   5  -1  579.04   23.10
   5   5   1  593.74   24.30
   5   5   1  584.14   30.80
  -5   5  -1  565.84   25.30
  -5   5  -1  589.44   29.80
  -5   5  -1  598.64   23.70
  -5   5  -1  563.74   31.10
   5   5   1  607.34   25.60
  -5   5  -1  574.64   30.80
   5   5   1  598.64   28.10
   5   5   1  562.24   31.80
   5   5   1  649.74   33.90
  -5   5  -1  573.34   29.70
   5   5   1  591.34   33.30
   5   5   1  627.14   30.20
  -5   5  -1  568.14   30.00
   5   5   1  598.74   28.30
  -5   5  -1  541.05   28.00
  -5   5  -1  545.05   31.00
   5   5   1  558.94   26.60
   5   5   1  603.34   32.20
   7  -5   1   48.50    9.70
  -7  -5  -1   71.59    7.30
  -7  -5  -1   74.89   10.00
  -7  -5  -1   80.79    9.30
   7  -5   1   72.89   11.00
   7  -5   1   70.19    8.20
  -7  -5  -1   78.09   11.40
   7  -5   1   56.89   15.00
   7  -5   1   63.49   13.10
  -7  -5  -1   84.39   13.70
  -7  -5  -1   67.89   11.60
   7  -5   1   59.49   17.60
   7  -5   1   56.39   11.50
  -7  -5  -1   78.39   11.90
   7  -5   1   52.19   12.30
  -7  -5  -1   74.39   10.40
   7  -5   1   67.89   13.10
  -7  -5  -1   78.19   15.60
   7  -5   1   47.10   11.20
  -7  -5  -1   47.20   12.80
   7  -5   1   60.99    8.80
  -7  -5  -1   57.69   12.50
   7  -5   1   58.49   11.10
  -7  -5  -1   88.29   11.60
  -7  -5  -1   41.60   12.50
   7  -5   1   76.29   14.00
  -7  -5  -1   63.49   12.90
  -7  -5  -1   89.69   15.50
   7  -5   1   63.79    7.60
  -7  -5  -1   75.69   11.00
   7   5   1   80.89   15.90
  -7   5  -1   50.59   11.80
  -7   5  -1   74.39   14.70
  -7   5  -1   46.30   13.50
   7   5   1   66.09   10.20
   7   5   1   75.69   16.60
   7   5   1   62.49   15.30
  -7   5  -1   62.39   14.70
  -7   5  -1   69.59    7.80
  -7   5  -1   46.50   12.00
  -7   5  -1   64.89   13.70
  -7   5  -1   61.59   12.80
   7   5   1   46.50   13.60
  -7   5  -1   52.49   10.80
  -7   5  -1   68.99   14.60
  -7   5  -1   78.29   12.00
   7   5   1   62.59   12.10
   7   5   1   41.50   11.40
   7   5   1   69.19   15.00
  -7   5  -1   72.59   11.80
  -7   5  -1   73.39   12.70
   7   5   1   55.59   14.00
  -7   5  -1   65.69   12.20
   7   5   1   59.49    8.10
   7   5   1   76.09   13.50
   7   5   1   71.69   16.60
   7   5   1   56.79   10.40
   7   5   1   61.89   10.30
   9  -5   1   67.99   12.40
  -9  -5  -1   82.49   14.10
   9  -5   1   80.29   11.60
  -9  -5  -1   87.39   10.50
   9  -5   1   66.59    7.80
   9  -5   1   79.09   13.10
   9  -5   1   79.69   11.70
  -9  -5  -1   61.99   13.60
  -9  -5  -1   62.09    7.40
  -9  -5  -1  116.29   17.10
  -9  -5  -1   96.99   12.00
  -9  -5  -1   83.39   15.40
   9  -5   1   76.09   13.30
  -9  -5  -1   51.19   15.50
   9  -5   1   86.29    9.50
  -9  -5  -1   80.09   11.60
   9  -5   1   95.09   18.10
  -9  -5  -1   96.69   10.80
   9  -5   1   82.29   13.90
  -9  -5  -1   78.09   15.10
  -9  -5  -1   74.39   10.90
   9  -5   1   60.29   14.50
  -9  -5  -1   66.89   12.70
  -9  -5  -1   85.29   12.90
  -9  -5  -1   97.69   13.20
   9  -5   1   76.79   12.30
  -9  -5  -1   85.09    9.70
   9  -5   1   71.09   13.30
   9  -5   1   77.39   27.10
  -9   5  -1   62.09   13.20
  -9   5  -1   90.49   13.60
   9   5   1   63.49   14.60
  -9   5  -1   72.79   14.80
   9   5   1   73.19    9.20
  -9   5  -1   94.39   14.80
   9   5   1   89.49   18.40
  -9   5  -1   67.39   13.40
   9   5   1   68.99   13.90
   9   5   1  101.39   12.40
   9   5   1   61.69   14.20
   9   5   1   66.59   12.60
   9   5   1   91.49   15.20
  -9   5  -1   77.49   11.50
   9   5   1   65.69   10.50
  -9   5  -1   70.69   14.00
  -9   5  -1   83.29   11.50
  -9   5  -1   76.09   15.40
   9   5   1   80.39   17.00
  -9   5  -1   66.59   18.10
  -9   5  -1   84.19   14.10
   9   5   1   82.19   12.50
  -9   5  -1   75.89   12.90
  -9   5  -1   81.69   12.90
   9   5   1  107.39   18.50
  -9   5  -1   60.69   13.70
   9   5   1   72.49   13.80
 -11  -5  -1   58.29   11.00
 -11  -5  -1   64.19   14.60
  11  -5   1   54.19   12.90
  11  -5   1   67.79   14.30
  11  -5   1   59.69   17.90
  11  -5   1   46.40   12.00
  11  -5   1   36.30   12.00
  11  -5   1   56.69   12.80
  11  -5   1   81.19   12.60
 -11  -5  -1   71.29   10.20
  11  -5   1   69.69    6.90
 -11  -5  -1   68.09   15.30
  11  -5   1   71.59   11.60
  11  -5   1   70.09   10.90
 -11  -5  -1   87.59   17.20
 -11  -5  -1   70.39   12.50
 -11  -5  -1   83.79   11.70
 -11  -5  -1   65.79   14.50
 -11  -5  -1   47.80   11.20
 -11  -5  -1   71.69   12.00
 -11  -5  -1   50.69   13.30
  11  -5   1   55.79   15.60
 -11  -5  -1   76.79   11.00
  11  -5   1   64.99    9.50
 -11  -5  -1   45.40   14.60
  11  -5   1   77.69   12.70
 -11  -5  -1   66.29   10.60
  11  -5   1   57.09    7.70
  11  -5   1   54.29   12.20
 -11  -5  -1   69.59    9.00
  11   5   1   63.19   15.00
  11   5   1   77.89   16.80
 -11   5  -1   47.20   13.10
 -11   5  -1   61.19   15.10
  11   5   1   70.99   14.80
 -11   5  -1   50.89    9.80
  11   5   1   60.89   11.00
 -11   5  -1   86.69   18.10
 -11   5  -1   85.29   13.60
  11   5   1   46.60   13.70
  11   5   1   62.09   17.10
  11   5   1   65.59   12.40
  11   5   1   63.99   15.40
 -11   5  -1   82.09   10.10
  11   5   1   56.39   13.90
 -11   5  -1   87.69   13.80
  11   5   1   57.99   12.30
  11   5   1   60.89   16.40
 -11   5  -1   61.59   11.20
 -11   5  -1   66.49   15.80
 -11   5  -1   50.99   12.80
  11   5   1   64.99   23.50
 -11   5  -1   76.39   13.80
  11   5   1   72.49   10.10
  11   5   1   75.49   13.00
 -11   5  -1   67.29   12.20
 -11   5  -1   51.79   14.00
 -11   5  -1   84.19   15.30
 -11   5  -1   57.49   13.30
 -13  -5  -1  127.39   13.50
  13  -5   1  138.09   15.40
 -13  -5  -1  146.29   13.50
 -13  -5  -1  147.99   21.60
 -13  -5  -1  163.68   12.50
  13  -5   1  151.78   15.10
 -13  -5  -1  145.89   14.40
  13  -5   1  132.89   17.80
  13  -5   1   97.49   15.30
  13  -5   1  157.18   19.00
 -13  -5  -1  210.38   32.90
 -13  -5  -1  209.08   24.00
 -13  -5  -1  172.08   18.50
  13  -5   1  154.08   17.80
 -13  -5  -1  128.49   19.20
  13  -5   1  122.49   15.30
  13  -5   1  118.79   15.40
 -13  -5  -1  144.49   14.00
  13  -5   1  159.58   14.60
  13  -5   1   87.29   20.90
 -13  -5  -1  166.58   18.70
 -13  -5  -1  153.78   15.60
 -13  -5  -1  143.99   15.50
  13  -5   1  138.69   11.60
 -13  -5  -1  144.49   18.40
  13  -5   1  126.59   19.50
  13  -5   1  158.08   16.20
  13  -5   1  136.49   15.40
 -13   5  -1  119.99   18.20
 -13   5  -1  171.08   21.40
 -13   5  -1  156.68   18.60
  13   5   1  140.69   12.50
 -13   5  -1  180.98   20.20
  13   5   1  156.08   21.00
  13   5   1  159.28   16.80
  13   5   1  174.68   21.30
  13   5   1  159.18   22.00
  13   5   1  179.48   21.60
  13   5   1  155.98   19.40
 -13   5  -1  121.89   14.80
 -13   5  -1  150.78   13.50
  13   5   1  152.58   17.30
 -13   5  -1  144.69   17.20
  13   5   1  174.18   14.60
  13   5   1  148.79   19.90
 -13   5  -1  149.19   13.50
 -13   5  -1  124.89   14.20
 -13   5  -1  175.78   20.90
 -13   5  -1  146.59   15.90
  13   5   1  129.29   16.70
  13   5   1  164.88   21.70
  13   5   1  150.38   15.00
 -13   5  -1  165.28   19.70
 -13   5  -1  175.68   20.60
  13   5   1  140.19   18.80
 -13   5  -1  149.69   18.30
  13   5   1  193.18   25.90
 -13   5  -1  158.58   16.50
 -15  -5  -1   19.30   14.60
 -15  -5  -1   32.40   12.30
 -15  -5  -1   10.80   13.70
 -15  -5  -1   13.50   13.70
  15  -5   1   14.80   15.40
 -15  -5  -1   17.10    8.40
  15  -5   1  -10.30   16.80
  15  -5   1   25.40   12.70
  15  -5   1   25.20   10.20
  15  -5   1   29.80   12.70
  15  -5   1    0.10   10.50
 -15  -5  -1   18.10    8.90
  15  -5   1    7.40    9.90
 -15  -5  -1    9.00   11.40
 -15  -5  -1    9.80    6.70
  15  -5   1   33.10   13.60
 -15  -5  -1    8.50   11.00
  15  -5   1    0.50   10.60
 -15  -5  -1   18.10    9.30
  15  -5   1   34.60   10.80
  15  -5   1   14.70   10.40
 -15  -5  -1   31.80   11.70
 -15  -5  -1   19.10   13.20
  15  -5   1   35.40   13.40
 -15  -5  -1   21.90    8.30
 -15   5  -1    2.70   10.30
 -15   5  -1   23.10   12.70
  15   5   1   14.70   11.90
 -15   5  -1   24.20    9.60
 -15   5  -1   27.00   14.00
 -15   5  -1   -0.10   11.90
 -15   5  -1   21.60   14.20
 -15   5  -1   18.60   14.70
 -15   5  -1    4.20   13.80
  15   5   1   13.10   14.50
 -15   5  -1   19.60   10.50
  15   5   1   11.90    8.70
  15   5   1   29.60   15.00
  15   5   1   -4.80   11.30
  15   5   1   14.00   14.40
  15   5   1    9.30   11.30
  15   5   1   32.90   12.80
  15   5   1   27.80    7.40
  15   5   1    7.40   13.30
  15   5   1    7.30    9.30
 -15   5  -1   27.70    8.90
 -15   5  -1    6.40   10.50
 -15   5  -1   18.00   13.70
 -15   5  -1   17.00    8.50
  15   5   1   10.20   12.20
  15   5   1   13.40   12.60
  15   5   1   23.70   13.20
  17  -5   1  401.26   26.70
 -17  -5  -1  396.56   28.00
  17  -5   1  406.86   34.00
 -17  -5  -1  373.86   29.40
 -17  -5  -1  424.46   54.09
  17  -5   1  393.36   25.60
  17  -5   1  392.06   27.10
 -17  -5  -1  407.76   31.00
 -17  -5  -1  437.86   26.90
  17  -5   1  379.96   25.60
  17  -5   1  335.07   24.80
  17  -5   1  367.66   24.10
 -17  -5  -1  378.66   20.90
 -17  -5  -1  396.16   27.60
  17  -5   1  423.06   28.60
 -17  -5  -1  387.16   21.50
  17  -5   1  421.36   24.70
 -17  -5  -1  412.96   25.00
 -17   5  -1  389.56   26.20
 -17   5  -1  377.16   29.70
  17   5   1  395.36   23.10
 -17   5  -1  406.76   28.10
 -17   5  -1  438.06   28.80
 -17   5  -1  401.76   32.90
 -17   5  -1  411.66   31.10
  17   5   1  446.86   35.40
  17   5   1  402.26   28.10
  17   5   1  380.56   31.10
 -17   5  -1  359.76   23.90
  17   5   1  391.76   30.40
  17   5   1  372.96   31.00
  17   5   1  472.35   29.60
 -17   5  -1  394.16   26.80
 -17   5  -1  356.56   22.40
 -17   5  -1  417.56   22.40
  17   5   1  365.16   27.80
 -17   5  -1  401.06   28.80
  17   5   1  324.17   24.60
 -17   5  -1  463.35   43.10
  17   5   1  438.86   29.00
  17   5   1  437.56   32.50
 -17   5  -1  378.06   25.30
  17   5   1  408.36   27.90
  19  -5   1   29.40   16.10
  19  -5   1   31.10   13.00
  19  -5   1   40.50   13.90
  19  -5   1    4.10   12.10
 -19  -5  -1   49.40   13.50
 -19  -5  -1   63.09   13.60
  19  -5   1   36.80   12.20
  19  -5   1   48.90   17.30
 -19  -5  -1   37.80   17.30
 -19  -5  -1   44.70   16.40
  19  -5   1   48.10   15.90
 -19  -5  -1   44.80   15.20
 -19  -5  -1   37.20   10.60
  19  -5   1   27.90   12.20
 -19  -5  -1   32.70   14.10
  19  -5   1   50.99   14.70
 -19  -5  -1   51.19   14.70
  19   5   1   49.60   18.50
 -19   5  -1   44.90   17.00
  19   5   1   21.70   13.60
  19   5   1   98.79   22.80
  19   5   1   51.79   15.20
 -19   5  -1   21.00   13.90
  19   5   1   77.69   17.30
 -19   5  -1    4.60   14.80
 -19   5  -1   31.70   16.20
  19   5   1   57.89   17.50
  19   5   1   41.00   18.30
 -19   5  -1   36.80   11.30
 -19   5  -1   54.69   15.00
 -19   5  -1   40.20   13.50
  19   5   1   48.70   14.60
 -19   5  -1   19.00   10.00
  19   5   1   53.79   17.10
 -14  -6   1   96.69   15.00
  14  -6  -1   56.19   15.30
  14  -6  -1   85.79   13.00
 -14  -6   1   89.99   18.80
  14  -6  -1   99.09   15.60
 -14  -6   1  108.69   18.20
  14  -6  -1  118.29   18.30
  14  -6  -1   92.69   16.80
 -14  -6   1  104.69   24.20
  14  -6  -1  125.29   17.90
 -14  -6   1   96.79   14.80
  14  -6  -1   73.09   15.70
 -14  -6   1   80.39   14.40
 -14  -6   1   83.29   16.90
  14  -6  -1   63.69   18.10
 -14  -6   1   78.89   16.10
  14  -6  -1   74.09   15.10
 -14  -6   1   92.19   15.40
 -14  -6   1   74.49   18.20
  14   6  -1   66.89   19.80
 -14   6   1   90.19   15.60
  14   6  -1   76.29   19.10
 -14   6   1  106.99   16.40
  14   6  -1   86.29   14.40
 -14   6   1  111.49   16.80
  14   6  -1  107.79   18.70
 -14   6   1   90.29   17.70
 -14   6   1   77.89   21.60
 -14   6   1  103.09   18.60
  14   6  -1  127.99   19.70
  14   6  -1  114.99   17.40
 -14   6   1   99.29   13.60
 -14   6   1  102.59   19.40
 -14   6   1  112.19   22.80
  14   6  -1   71.39   19.70
  14   6  -1   87.59   13.40
  14   6  -1  126.39   20.40
  14   6  -1  133.29   24.70
 -14   6   1  109.79   16.10
  14   6  -1  110.39   22.10
  14   6  -1   93.19   16.90
 -14   6   1  122.39   20.80
  12  -6  -1  106.99   16.70
 -12  -6   1   88.39   17.80
 -12  -6   1   64.39   13.60
 -12  -6   1   81.29   16.70
 -12  -6   1   94.79   17.10
  12  -6  -1   60.99   14.50
 -12  -6   1   94.69   16.50
  12  -6  -1   50.59   14.30
  12  -6  -1   90.59   20.40
  12  -6  -1   55.99   14.40
  12  -6  -1   60.39   13.30
  12  -6  -1  101.59   17.50
 -12  -6   1  103.39   15.80
 -12  -6   1   88.39   10.50
  12  -6  -1   94.59   17.50
 -12  -6   1   95.49   18.80
 -12  -6   1   68.19   15.10
 -12  -6   1   92.59   15.20
 -12  -6   1   87.39   19.60
  12  -6  -1   80.59   12.00
 -12   6   1   71.99   14.10
 -12   6   1   97.89   19.10
  12   6  -1  102.39   17.90
 -12   6   1   72.99   16.50
  12   6  -1   84.29   19.50
 -12   6   1  102.19   19.40
 -12   6   1   64.29   19.10
  12   6  -1   72.29   19.70
 -12   6   1   85.59   15.70
 -12   6   1  102.99   16.30
 -12   6   1   56.69   14.90
  12   6  -1  116.09   20.00
  12   6  -1   92.39   21.50
  12   6  -1  103.49   15.90
 -12   6   1   93.39   15.70
  12   6  -1  114.29   20.20
  12   6  -1  116.89   19.80
  12   6  -1  102.89   16.20
  12   6  -1   91.29   19.80
  12   6  -1   71.49   14.30
 -12   6   1  110.69   17.70
 -12   6   1   90.99   12.60
  12   6  -1   91.79   12.50
 -12   6   1   92.09   22.80
 -12   6   1  104.29   20.90
 -12   6   1  124.39   18.90
  10  -6  -1   48.60   15.00
 -10  -6   1   31.50   11.70
 -10  -6   1   39.70    8.30
  10  -6  -1   61.59   15.30
  10  -6  -1   19.80   11.70
  10  -6  -1   39.00   12.70
 -10  -6   1   34.70   12.30
  10  -6  -1   41.50   13.30
 -10  -6   1   40.10   12.40
 -10  -6   1   53.49    8.90
 -10  -6   1   37.70   12.50
 -10  -6   1   44.50   10.50
  10  -6  -1   39.50   14.40
 -10  -6   1   16.90   11.60
  10  -6  -1   32.10   12.50
  10  -6  -1   44.20   15.90
  10  -6  -1   30.20    8.80
 -10  -6   1   47.10   14.50
  10  -6  -1   44.40   11.20
 -10  -6   1   35.80    9.40
 -10  -6   1   57.39   17.80
 -10  -6   1   30.10   14.50
  10  -6  -1    1.70   16.50
 -10  -6   1   41.10   14.40
 -10   6   1   37.50   11.50
  10   6  -1   41.50   16.80
 -10   6   1   32.20   12.40
  10   6  -1   39.90   14.50
  10   6  -1   52.29   17.40
  10   6  -1   32.40   13.70
  10   6  -1   57.99   12.50
  10   6  -1   43.00   12.00
  10   6  -1   41.90   17.20
 -10   6   1   36.40   13.10
  10   6  -1   52.59   16.40
  10   6  -1   37.40   16.50
 -10   6   1   37.30   12.80
 -10   6   1   19.30   12.70
 -10   6   1   27.90   13.40
 -10   6   1   36.50   14.90
 -10   6   1   35.70   10.40
  10   6  -1   43.70   15.50
 -10   6   1   43.00   13.30
 -10   6   1   32.00   13.60
  10   6  -1   25.10   12.70
 -10   6   1   37.40   15.50
   8  -6  -1   59.19   17.30
  -8  -6   1   56.89   14.00
  -8  -6   1   58.59   12.70
  -8  -6   1   82.79   18.10
  -8  -6   1   49.70   13.20
   8  -6  -1   32.40   12.70
   8  -6  -1   64.29   15.70
   8  -6  -1   38.60   14.40
   8  -6  -1   48.30   10.70
  -8  -6   1   53.69   15.90
  -8  -6   1   47.70    8.90
  -8  -6   1   60.09   10.90
  -8  -6   1   49.20    8.60
   8  -6  -1   37.70   13.20
   8  -6  -1   64.69   15.30
   8  -6  -1   59.29   14.50
   8  -6  -1   73.09   12.10
  -8  -6   1   59.99   13.20
   8  -6  -1   45.20    8.40
  -8  -6   1   57.89   15.40
  -8  -6   1   52.19   12.60
   8  -6  -1   47.80   17.30
  -8  -6   1   30.10   14.00
  -8  -6   1   48.50   14.50
   8   6  -1   67.49   16.80
   8   6  -1   51.89   13.80
   8   6  -1   60.09   12.00
  -8   6   1   74.69   14.40
   8   6  -1   53.99   14.00
   8   6  -1   32.00   14.20
   8   6  -1   51.59   17.40
  -8   6   1   68.69   15.20
   8   6  -1   58.99    7.80
  -8   6   1   60.19   13.30
  -8   6   1   60.79   16.20
   8   6  -1   56.89   14.10
  -8   6   1   58.09   11.90
  -8   6   1   68.69   17.40
   8   6  -1   28.80    9.20
   8   6  -1   60.99   16.30
   8   6  -1   53.39   14.40
  -8   6   1   67.59   17.70
  -8   6   1   77.49   12.30
   8   6  -1   68.39   18.40
  -8   6   1   39.80   13.10
  -8   6   1   77.99   15.30
   8   6  -1   42.50   15.70
  -8   6   1   74.29   15.50
   8   6  -1   56.19   11.70
  -8   6   1   65.89   16.30
  -6  -6   1   92.39   15.80
  -6  -6   1  142.89   19.00
   6  -6  -1   83.79   15.90
  -6  -6   1  105.29   18.80
  -6  -6   1  127.49   12.70
   6  -6  -1   84.49   16.00
  -6  -6   1   98.19   16.10
   6  -6  -1   95.39   16.20
   6  -6  -1   99.59   12.30
   6  -6  -1  100.59    9.60
   6  -6  -1  106.69   19.20
  -6  -6   1   79.09   16.20
   6  -6  -1   71.79   14.20
  -6  -6   1  126.29   19.10
  -6  -6   1  115.59   17.10
  -6  -6   1  104.09   13.90
  -6  -6   1   96.19   16.30
  -6  -6   1  140.09   19.90
   6  -6  -1  117.39   17.50
  -6  -6   1   90.29   14.00
   6  -6  -1   96.89   15.20
  -6  -6   1  109.99   12.20
   6  -6  -1  114.09   13.70
  -6   6   1  123.89   13.90
   6   6  -1   89.59   16.20
  -6   6   1  145.69   19.40
  -6   6   1   98.29   18.00
  -6   6   1   97.49   14.70
   6   6  -1  111.69   19.30
   6   6  -1  152.48   21.00
   6   6  -1   99.29   19.40
  -6   6   1  143.29   16.60
  -6   6   1  118.49   20.80
   6   6  -1   93.89   17.90
   6   6  -1  107.79   10.50
   6   6  -1  130.49   14.40
  -6   6   1  142.19   20.00
  -6   6   1  128.79   19.60
   6   6  -1  115.19   19.50
   6   6  -1  134.19   16.80
  -6   6   1  100.89    9.50
   6   6  -1  112.69    9.90
   6   6  -1  112.29   13.30
  -6   6   1  108.59   16.00
   6   6  -1  104.59   10.50
  -6   6   1  116.19   15.00
   6   6  -1   94.39   15.20
  -6   6   1   93.59   18.30
  -6   6   1  117.29   18.30
   6   6  -1  118.39   17.80
   6   6  -1  148.49   21.80
  -6   6   1  109.49   16.90
   6   6  -1   95.19   12.90
   4  -6  -1   19.60   12.80
   4  -6  -1   31.40   14.90
  -4  -6   1   31.70   11.60
  -4  -6   1   37.60   14.80
  -4  -6   1   40.30   13.80
   4  -6  -1   22.60    9.80
  -4  -6   1   31.90   11.70
  -4  -6   1   17.20   12.70
   4  -6  -1   17.30    8.00
   4  -6  -1   12.70   11.90
   4  -6  -1   15.30   12.40
  -4  -6   1   38.60    8.20
  -4  -6   1   24.60   11.50
  -4  -6   1   33.40    8.70
   4  -6  -1   27.70   12.30
   4  -6  -1   24.50    5.90
   4  -6  -1   35.40   14.10
   4  -6  -1   37.70   13.70
  -4  -6   1   34.00   12.60
   4  -6  -1   13.00   13.40
  -4  -6   1   50.99    9.20
  -4  -6   1   15.80   12.00
  -4  -6   1   38.70   14.50
  -4  -6   1   33.50   10.20
  -4   6   1   31.30   13.00
  -4   6   1   18.50   16.80
  -4   6   1   19.00   12.10
   4   6  -1   30.40   13.00
  -4   6   1   22.60   10.20
  -4   6   1   22.20   13.00
  -4   6   1   19.60    9.80
   4   6  -1   23.40   15.40
  -4   6   1   17.40   13.80
   4   6  -1   16.70   11.10
   4   6  -1   34.60   15.10
  -4   6   1   37.80   14.30
  -4   6   1   34.40   12.00
   4   6  -1   26.10    6.70
   4   6  -1   13.70   13.60
  -4   6   1   33.50   11.80
  -4   6   1   28.80   14.40
  -4   6   1   35.60    7.50
   4   6  -1    8.10   12.70
   4   6  -1   27.30    8.80
   4   6  -1   35.10    9.30
   4   6  -1   39.30   12.20
   4   6  -1   16.50   10.60
   4   6  -1   38.40   11.10
  -4   6   1   34.00   11.50
   4   6  -1   27.60    8.30
   4   6  -1   23.60    9.10
   4   6  -1   47.00    7.20
   4   6  -1   27.40   13.90
   4   6  -1   11.90   12.50
  -2  -6   1  522.35   29.00
  -2  -6   1  566.14   31.90
   2  -6  -1  600.44   30.90
  -2  -6   1  558.74   32.30
   2  -6  -1  565.14   31.00
  -2  -6   1  577.54   23.60
  -2  -6   1  575.44   23.70
   2  -6  -1  594.54   31.30
   2  -6  -1  531.25   20.50
   2  -6  -1  546.75   35.10
  -2  -6   1  536.75   31.60
   2  -6  -1  556.44   27.10
   2  -6  -1  547.25   33.00
   2  -6  -1  529.75   25.50
   2  -6  -1  565.84   30.60
  -2  -6   1  563.14   33.00
  -2  -6   1  563.64   25.10
  -2  -6   1  584.04   31.30
   2  -6  -1  493.85   31.00
   2  -6  -1  547.05   31.90
   2  -6  -1  556.94   23.50
  -2  -6   1  555.34   26.20
  -2  -6   1  546.95   31.70
   2  -6  -1  566.54   31.80
  -2   6   1  609.04   33.90
  -2   6   1  518.95   31.40
   2   6  -1  586.04   24.10
  -2   6   1  581.94   24.30
  -2   6   1  597.84   27.10
  -2   6   1  531.05   22.50
   2   6  -1  573.64   27.50
  -2   6   1  558.34   34.70
  -2   6   1  524.05   32.50
  -2   6   1  571.34   28.60
   2   6  -1  556.34   34.50
   2   6  -1  489.95   26.40
  -2   6   1  544.95   33.10
   2   6  -1  543.55   22.80
  -2   6   1  563.44   31.00
   2   6  -1  548.15   33.20
   2   6  -1  529.25   24.40
   2   6  -1  522.65   24.10
   2   6  -1  504.75   32.50
   2   6  -1  558.94   31.90
  -2   6   1  555.34   27.60
   2   6  -1  576.44   25.00
   2   6  -1  529.35   32.90
   2   6  -1  589.24   34.50
  -2   6   1  568.44   34.70
  -2   6   1  540.65   33.80
   2   6  -1  604.84   35.50
  -2   6   1  622.54   34.10
  -2   6   1  562.34   27.20
   2   6  -1  544.05   28.50
   2   6  -1  529.75   22.70
   2   6  -1  574.34   35.30
   0  -6  -1   77.59   14.60
   0  -6   1  100.59   11.90
   0  -6   1  120.69   16.90
   0  -6  -1   75.69   13.40
   0  -6   1   85.29   14.90
   0  -6   1   74.19   16.60
   0  -6   1   54.49   14.30
   0  -6   1   82.59   16.70
   0  -6  -1  103.29   16.30
   0  -6  -1   81.29   11.80
   0  -6   1   53.69   14.20
   0  -6  -1   70.49   15.70
   0  -6   1   96.29   16.20
   0  -6   1   83.79   11.40
   0  -6   1  104.19   10.80
   0  -6  -1   75.59   12.60
   0  -6  -1   93.49   17.40
   0  -6  -1  119.09   17.50
   0  -6  -1  112.59   20.60
   0  -6   1  117.79   21.20
   0  -6  -1   65.79   15.00
   0  -6   1   90.39   10.60
   0  -6  -1   79.69   17.10
   0  -6   1   58.39   15.90
   0   6   1   91.19   12.30
   0   6  -1   71.29   12.00
   0   6   1   97.69   18.10
   0   6  -1   89.69   10.10
   0   6   1   98.49   13.70
   0   6  -1   67.89   16.20
   0   6  -1  115.49   18.30
   0   6  -1   95.49   17.70
   0   6  -1   78.19   14.80
   0   6   1   78.49   17.50
   0   6   1   90.19   16.60
   0   6   1   99.19   12.20
   0   6  -1   80.29   16.60
   0   6  -1   77.69   17.20
   0   6  -1   95.09   17.70
   0   6   1  119.49   19.10
   0   6  -1  106.39   13.00
   0   6  -1  105.09   17.20
   0   6   1   88.59   16.10
   0   6   1   74.19   16.60
   0   6   1  103.29   15.90
   0   6   1  100.79   14.70
   0   6   1  112.99   21.50
   0   6  -1  116.19   26.10
   0   6   1   89.69   10.70
   0   6   1  111.79   13.00
   0   6  -1   77.89   10.20
   0   6  -1   95.19   11.90
   0   6   1  134.29   19.40
   0   6  -1   83.79   12.30
  -2  -6  -1  291.07   26.50
   2  -6   1  299.87   19.40
   2  -6   1  311.37   27.50
   2  -6   1  339.57   23.90
  -2  -6  -1  273.37   23.20
  -2  -6  -1  310.97   23.10
  -2  -6  -1  309.17   28.90
   2  -6   1  313.47   23.60
   2  -6   1  290.37   24.90
  -2  -6  -1  330.87   33.60
  -2  -6  -1  313.47   23.40
  -2  -6  -1  308.97   23.40
  -2  -6  -1  289.77   14.70
  -2  -6  -1  281.47   20.30
   2  -6   1  306.47   17.00
   2  -6   1  277.47   18.00
   2  -6   1  392.06   37.90
   2  -6   1  301.37   26.00
  -2  -6  -1  293.97   26.00
  -2  -6  -1  295.07   18.90
   2  -6   1  246.98   16.90
   2  -6   1  322.67   24.10
   2  -6   1  272.77   21.90
  -2  -6  -1  282.17   24.50
   2   6   1  260.67   26.20
  -2   6  -1  263.87   23.40
  -2   6  -1  308.27   24.30
   2   6   1  312.57   26.60
  -2   6  -1  289.07   17.80
   2   6   1  325.87   26.60
   2   6   1  303.27   25.20
   2   6   1  281.97   22.50
  -2   6  -1  309.47   17.60
  -2   6  -1  345.37   26.20
   2   6   1  329.47   27.70
  -2   6  -1  303.07   30.40
   2   6   1  283.37   19.10
   2   6   1  292.87   20.20
  -2   6  -1  327.47   18.40
  -2   6  -1  314.07   18.50
  -2   6  -1  294.07   19.70
  -2   6  -1  265.77   24.70
   2   6   1  309.67   19.20
  -2   6  -1  288.97   15.80
   2   6   1  291.37   18.90
  -2   6  -1  272.17   19.30
   2   6   1  296.27   19.70
   2   6   1  329.07   28.10
  -2   6  -1  359.36   27.70
   2   6   1  327.57   25.10
   2   6   1  296.67   15.20
  -2   6  -1  293.97   25.20
   2   6   1  311.27   25.50
  -2   6  -1  273.27   26.00
  -4  -6  -1   54.59   14.00
   4  -6   1   49.20    7.60
   4  -6   1   41.20    8.90
   4  -6   1   40.20   13.60
  -4  -6  -1   18.90   13.30
   4  -6   1   38.50    6.60
  -4  -6  -1   54.19   16.10
  -4  -6  -1   40.10   11.80
   4  -6   1   27.00   12.30
  -4  -6  -1   44.90   14.80
  -4  -6  -1   26.20   11.50
   4  -6   1   33.30   12.30
  -4  -6  -1   40.20   11.70
   4  -6   1   46.00   10.50
   4  -6   1   23.20   12.00
  -4  -6  -1   41.80    6.00
  -4  -6  -1   48.60   10.10
   4  -6   1   46.70   15.00
  -4  -6  -1   32.70   11.80
  -4  -6  -1   45.10    6.30
   4  -6   1   49.30   14.00
   4  -6   1   32.10   12.80
   4  -6   1   49.10   15.10
  -4  -6  -1   26.00   13.10
  -4  -6  -1   36.80   10.50
   4  -6   1   38.40   16.20
   4   6   1   30.40   16.20
  -4   6  -1   35.00    9.90
  -4   6  -1   45.30   12.20
   4   6   1   60.39   16.00
  -4   6  -1   34.40   12.90
   4   6   1   33.00   13.70
   4   6   1   47.90    8.80
  -4   6  -1   13.40   11.50
   4   6   1   20.20    8.70
  -4   6  -1   37.50   12.60
  -4   6  -1   54.19    9.30
   4   6   1   31.90   11.90
   4   6   1   37.40   14.50
  -4   6  -1   37.60   13.80
   4   6   1   63.59   15.30
   4   6   1   28.60   13.40
   4   6   1   49.30   16.80
  -4   6  -1   30.00    9.20
   4   6   1   44.80   11.10
   4   6   1   59.39   10.40
   4   6   1   47.50   12.10
  -4   6  -1   65.59   15.10
  -4   6  -1   49.80    8.80
  -4   6  -1   46.50   14.90
   4   6   1   33.10   15.10
  -4   6  -1   46.30   15.30
  -4   6  -1   44.90   12.00
  -4   6  -1   40.50    8.30
   4   6   1   55.79   10.40
  -6  -6  -1   70.19   12.70
  -6  -6  -1   93.79   13.00
  -6  -6  -1   82.29   14.40
  -6  -6  -1   71.19   17.30
  -6  -6  -1   76.39    8.20
   6  -6   1   84.09   17.10
   6  -6   1   70.79   10.30
  -6  -6  -1   86.29   17.10
   6  -6   1   63.79   13.70
   6  -6   1   83.89   19.40
   6  -6   1   58.79   13.60
   6  -6   1   78.59   14.80
   6  -6   1   91.19    8.90
  -6  -6  -1   72.39   14.10
   6  -6   1   56.99   12.10
   6  -6   1   66.59   10.20
   6  -6   1   85.09   15.30
   6  -6   1   43.00   15.80
   6  -6   1   67.49   15.50
   6  -6   1   59.59   10.20
  -6  -6  -1  130.29   20.70
  -6  -6  -1   57.39   15.70
  -6  -6  -1   67.69   15.20
  -6  -6  -1   65.69   13.20
  -6  -6  -1   74.69   14.30
  -6  -6  -1   89.99   11.90
   6   6   1   98.29   11.80
  -6   6  -1   81.19   14.60
  -6   6  -1  102.29   15.40
   6   6   1  104.59   20.30
   6   6   1  100.89   19.80
   6   6   1   79.89   15.80
  -6   6  -1   77.69   15.30
   6   6   1   68.39   10.30
  -6   6  -1   58.39   13.70
   6   6   1   67.09   16.60
   6   6   1   71.69   12.60
   6   6   1   87.89   18.40
  -6   6  -1   79.59    9.40
   6   6   1   95.59   17.20
   6   6   1   81.49   17.90
   6   6   1   92.69   20.00
  -6   6  -1  100.89   17.30
  -6   6  -1  107.89   18.40
  -6   6  -1   63.29   16.10
  -6   6  -1   71.49   13.70
   6   6   1  102.19   19.10
   6   6   1   97.19   11.10
   6   6   1   79.09   11.20
  -6   6  -1   70.79   12.60
   6   6   1   82.69   11.10
  -6   6  -1   66.19   12.20
  -6   6  -1   77.29   10.60
  -6   6  -1   64.79   14.50
  -6   6  -1   64.69   16.40
  -6   6  -1   65.79   24.70
   6   6   1   82.69   13.80
  -8  -6  -1  112.19   15.00
   8  -6   1  127.79   23.30
  -8  -6  -1  126.79   13.50
  -8  -6  -1   94.19   16.30
  -8  -6  -1   94.69   16.10
   8  -6   1  126.49   19.30
  -8  -6  -1   86.79   15.30
   8  -6   1   80.59   14.40
  -8  -6  -1  108.19   15.40
   8  -6   1  131.99   18.90
  -8  -6  -1  117.89   15.00
  -8  -6  -1  113.29   18.00
  -8  -6  -1  105.79   18.00
   8  -6   1   78.59   14.70
  -8  -6  -1  144.49   21.70
   8  -6   1   99.49   17.00
  -8  -6  -1  135.39   21.60
   8  -6   1  118.39   17.60
   8  -6   1  119.09   12.30
  -8  -6  -1  113.29   14.20
  -8  -6  -1  105.19   13.50
   8  -6   1   88.99   16.90
   8  -6   1  120.59   13.50
  -8   6  -1  127.29   19.40
   8   6   1  132.19   14.50
  -8   6  -1  133.79   13.50
   8   6   1  140.89   14.10
  -8   6  -1  145.49   19.00
  -8   6  -1  139.59   21.40
   8   6   1  131.39   19.90
  -8   6  -1  105.49   11.90
   8   6   1  159.78   12.40
  -8   6  -1  125.09   15.50
  -8   6  -1  119.39   17.60
   8   6   1  122.89   16.90
   8   6   1  141.29   14.20
   8   6   1  128.99   14.60
   8   6   1  143.29   30.20
   8   6   1  131.39   22.00
   8   6   1  168.88   23.70
   8   6   1  120.59   21.10
   8   6   1  121.39   18.80
   8   6   1  133.79   21.70
  -8   6  -1  105.89   14.80
  -8   6  -1   97.29   16.70
  -8   6  -1  131.89   20.40
  -8   6  -1  136.99   17.90
  -8   6  -1  115.29   15.50
   8   6   1  107.69   17.50
  10  -6   1   11.40    9.50
 -10  -6  -1   27.70   14.20
  10  -6   1   22.20   10.90
 -10  -6  -1   22.30   13.30
 -10  -6  -1    7.80   15.70
  10  -6   1   21.00   16.90
  10  -6   1   39.90   13.80
 -10  -6  -1   39.40   10.30
 -10  -6  -1   32.60   11.40
 -10  -6  -1   17.90   10.70
 -10  -6  -1   16.30   13.90
 -10  -6  -1   31.90   13.00
  10  -6   1   26.80   14.40
  10  -6   1   41.70   16.40
  10  -6   1   14.70   11.40
  10  -6   1   43.10   15.10
 -10  -6  -1   32.80   14.80
 -10  -6  -1   11.00   10.20
  10  -6   1   31.30   12.20
 -10   6  -1   27.10   13.60
 -10   6  -1   21.60   13.20
  10   6   1   41.40   16.10
  10   6   1   42.80   11.10
  10   6   1   18.90   15.20
 -10   6  -1   10.20   11.40
  10   6   1   32.70   16.60
 -10   6  -1   34.70    8.00
 -10   6  -1   38.60   16.80
  10   6   1   36.60   17.20
  10   6   1   25.70   12.50
  10   6   1   26.30   13.90
 -10   6  -1   35.70   13.30
  10   6   1   27.00   13.70
  10   6   1   47.90   11.70
 -10   6  -1   14.60   11.00
 -10   6  -1   34.90   14.60
  10   6   1    9.50   10.90
 -10   6  -1   23.20   10.20
 -10   6  -1   38.00   10.50
 -10   6  -1   17.30   12.00
  10   6   1   36.30   15.40
 -10   6  -1   18.30   12.20
 -10   6  -1   29.00   13.00
 -10   6  -1   60.29   15.30
  10   6   1   19.40    8.90
 -12  -6  -1   31.30   13.70
  12  -6   1   44.40   13.20
  12  -6   1   35.30   16.70
  12  -6   1   16.40   13.00
  12  -6   1   13.40   11.10
 -12  -6  -1   26.40   14.60
  12  -6   1   28.60   12.00
 -12  -6  -1   21.50   11.30
  12  -6   1   40.30   14.50
 -12  -6  -1   10.10   19.10
  12  -6   1   40.30   13.30
 -12  -6  -1   23.90    9.20
 -12  -6  -1   26.20   10.10
 -12  -6  -1   13.80   14.80
  12  -6   1   40.70   18.80
  12  -6   1   16.10   12.90
 -12  -6  -1   17.50   10.60
 -12  -6  -1   48.00   14.60
 -12  -6  -1   20.20   15.30
  12  -6   1   16.90   12.60
  12   6   1   23.40   15.20
 -12   6  -1   31.20   11.50
  12   6   1   19.60   16.30
 -12   6  -1   19.60   13.90
 -12   6  -1   44.70   13.60
  12   6   1   39.20   13.80
  12   6   1   40.90   12.10
 -12   6  -1   28.50   15.00
 -12   6  -1   23.80   13.20
 -12   6  -1   21.60   13.90
  12   6   1   34.40   18.30
 -12   6  -1   19.60   12.70
 -12   6  -1   -1.80   11.90
  12   6   1   51.49   14.40
  12   6   1   40.90   15.60
 -12   6  -1   31.60   10.10
 -12   6  -1   15.30   14.20
 -12   6  -1   31.10   12.30
  12   6   1   51.19   17.50
 -12   6  -1   38.60   12.40
  12   6   1   26.00   12.10
  12   6   1   11.60   10.70
  12   6   1   21.90   14.60
 -12   6  -1   27.60   14.90
 -14  -6  -1   -8.40   14.70
  14  -6   1    5.00   12.20
  14  -6   1   -4.70   19.00
 -14  -6  -1    2.40   12.20
 -14  -6  -1    8.00   16.00
  14  -6   1   10.30   12.60
 -14  -6  -1    7.20   11.10
 -14  -6  -1   23.70   14.60
 -14  -6  -1   12.10   10.90
 -14  -6  -1    5.40    9.00
  14  -6   1   -5.30    9.80
 -14  -6  -1   -9.00    8.80
 -14  -6  -1    3.60   12.90
  14  -6   1    7.50   12.30
  14  -6   1   -9.40   11.80
  14  -6   1    6.60   10.60
 -14  -6  -1   10.20   14.40
  14  -6   1    5.70   11.70
 -14   6  -1   12.20   14.50
 -14   6  -1   13.50   14.60
  14   6   1   -9.80   22.50
 -14   6  -1  -18.30   11.60
 -14   6  -1    8.90    9.80
 -14   6  -1   -7.50   16.70
  14   6   1   17.30   11.90
 -14   6  -1    7.20   24.60
  14   6   1  -12.70   10.40
  14   6   1   13.40   13.40
 -14   6  -1    0.00   13.20
  14   6   1   15.70   16.70
 -14   6  -1    8.80   12.00
  14   6   1    3.30   13.50
  14   6   1   -1.90   11.20
 -14   6  -1   22.80   12.90
  14   6   1  -13.10   11.40
 -14   6  -1    1.40   12.10
 -14   6  -1    9.60   10.90
  14   6   1    7.70   14.20
  14   6   1   -6.50   14.80
   7  -7  -1   -7.20   12.90
  -7  -7   1   40.70   16.80
  -7  -7   1   -4.70   24.30
  -7  -7   1    7.70   10.30
   7  -7  -1  -15.50   11.60
  -7  -7   1    9.00   12.10
  -7  -7   1    7.90   12.50
  -7  -7   1   11.90   13.40
   7  -7  -1  -19.00   12.30
   7  -7  -1  -11.50   12.90
  -7  -7   1   -9.20   11.40
   7  -7  -1    2.50   16.90
   7  -7  -1   -5.60   12.20
   7  -7  -1   -0.90    9.30
   7  -7  -1  -18.30   15.50
   7   7  -1    2.90   11.10
  -7   7   1  -12.70   12.60
  -7   7   1  -14.90   11.20
   7   7  -1  -15.80   14.90
  -7   7   1   14.50   13.80
  -7   7   1   15.90   15.90
   7   7  -1  -10.70   14.80
  -7   7   1   16.30   12.70
  -7   7   1    3.30   12.40
  -7   7   1   22.30   15.60
  -7   7   1   12.60   11.60
  -7   7   1    1.10    9.60
   7   7  -1    0.70   12.10
  -7   7   1  -13.90   21.70
  -7   7   1   -1.10   15.60
  -7   7   1   11.80   10.50
   7   7  -1   13.90   15.20
   7   7  -1   14.00   10.20
   7   7  -1    5.90   10.10
   7   7  -1  -25.70   11.30
   7   7  -1   14.20   18.00
  -7   7   1   -7.30   12.00
   5  -7  -1   23.50   13.90
  -5  -7   1   43.40   22.20
   5  -7  -1   63.39   12.50
  -5  -7   1   59.99   16.40
  -5  -7   1   80.59   17.10
  -5  -7   1   54.49   15.20
  -5  -7   1   72.89   16.10
  -5  -7   1   57.89   16.80
   5  -7  -1   95.39   18.90
   5  -7  -1   60.79   19.20
   5  -7  -1   63.69   10.90
   5  -7  -1   67.49   29.40
  -5  -7   1   47.90   12.50
   5  -7  -1   46.00   19.00
   5  -7  -1   65.99   17.10
   5  -7  -1   43.60   15.40
  -5  -7   1   69.19   18.80
   5  -7  -1   54.69   16.20
   5   7  -1   33.20   12.10
  -5   7   1   82.29   11.70
  -5   7   1   60.79   16.60
   5   7  -1   56.79   16.30
   5   7  -1   43.20   13.90
  -5   7   1   61.49   17.50
  -5   7   1   23.80   17.20
   5   7  -1   47.80   18.00
  -5   7   1   38.60   14.90
   5   7  -1   48.30   16.70
  -5   7   1   77.89   22.60
   5   7  -1   79.29   20.40
  -5   7   1   36.60   12.60
   5   7  -1   64.69   20.60
  -5   7   1   33.50   15.60
  -5   7   1   80.19   16.20
  -5   7   1   60.69   18.40
  -5   7   1   28.30   12.50
   5   7  -1   48.10   12.70
  -5   7   1   40.50   14.70
  -5   7   1   79.49   18.90
   5   7  -1   82.39   24.10
   3  -7  -1   35.70   14.80
  -3  -7   1   67.99   17.20
  -3  -7   1   62.69   16.60
  -3  -7   1   67.49   17.80
   3  -7  -1   88.59   19.10
   3  -7  -1   55.29   15.10
   3  -7  -1   46.60   17.30
   3  -7  -1   77.29   17.60
   3  -7  -1   30.70   11.70
  -3  -7   1   52.79   16.40
  -3  -7   1   49.80   11.80
   3  -7  -1   49.99   17.70
   3  -7  -1   51.99   15.70
  -3  -7   1   72.69   12.60
  -3  -7   1   43.60   14.70
  -3  -7   1   21.50   15.80
  -3  -7   1   36.40   14.10
   3  -7  -1   51.19   18.70
  -3   7   1   51.29   15.00
   3   7  -1   59.69   18.80
   3   7  -1   54.79   17.80
   3   7  -1   82.59   19.70
   3   7  -1   52.99   17.80
  -3   7   1   44.40   14.10
   3   7  -1   75.29   19.30
   3   7  -1   40.40   15.60
  -3   7   1   87.99   19.40
  -3   7   1   53.39   17.20
  -3   7   1   57.39   12.50
  -3   7   1   56.69   17.30
   3   7  -1   16.80   19.20
  -3   7   1   81.99   17.60
   3   7  -1   72.59   13.70
  -3   7   1   63.79   17.70
  -3   7   1   62.09   16.70
   3   7  -1   34.60   15.10
  -3   7   1   47.30   12.40
  -3   7   1   84.99   29.70
  -3   7   1   57.79   14.60
  -1  -7   1   95.89   18.30
  -1  -7   1  120.09   21.30
   1  -7  -1  133.99   21.40
  -1  -7   1  101.99   17.70
   1  -7  -1  146.79   21.00
  -1  -7   1  101.59   17.70
   1  -7  -1  117.39   19.90
  -1  -7   1  108.39   20.50
   1  -7  -1  112.69   14.50
  -1  -7   1  143.49   14.30
   1  -7  -1  126.49   18.80
  -1  -7   1   89.79   17.30
   1  -7  -1  108.09   15.60
   1  -7  -1  131.29   20.90
   1  -7  -1  153.28   20.80
  -1  -7   1  111.19   20.00
  -1  -7   1  149.88   21.00
   1  -7  -1  118.39   20.90
   1  -7  -1  143.79   23.00
   1   7  -1  101.39   17.00
   1   7  -1  133.89   20.60
   1   7  -1  132.59   21.90
   1   7  -1  142.59   22.60
  -1   7   1  101.89   15.00
  -1   7   1  116.29   13.80
  -1   7   1  122.59   31.20
  -1   7   1  109.99   24.10
  -1   7   1  119.79   20.90
   1   7  -1  175.48   23.40
   1   7  -1  144.99   23.70
  -1   7   1  120.09   20.40
   1   7  -1  155.18   16.10
  -1   7   1  109.89   14.20
   1   7  -1  140.79   15.10
  -1   7   1  118.09   20.50
   1   7  -1   80.49   20.30
  -1   7   1  144.99   20.80
  -1   7   1  129.49   13.30
  -1   7   1  120.19   20.80
  -1   7   1  105.09   20.40
  -1   7   1  107.89   19.30
   1   7  -1  109.99   14.10
   1  -7   1   24.80   14.70
  -1  -7  -1   41.30   11.20
  -1  -7  -1   41.70   17.40
   1  -7   1   35.00   16.00
   1  -7   1   31.00   10.50
   1  -7   1   -5.10   12.10
  -1  -7  -1   34.10   15.40
   1  -7   1   35.20    9.60
  -1  -7  -1   33.50   14.20
   1  -7   1   14.30   13.50
  -1  -7  -1   33.30   13.70
  -1  -7  -1   24.20   10.90
  -1  -7  -1   15.90   16.10
  -1  -7  -1   29.70   15.60
   1  -7   1   10.80   13.90
  -1  -7  -1   26.50   16.50
   1  -7   1   27.40   16.60
  -1  -7  -1   35.10   16.80
   1  -7   1   43.80   15.30
   1   7   1   46.30   14.80
  -1   7  -1   43.70   15.40
  -1   7  -1   23.70   14.70
   1   7   1   46.60   12.40
   1   7   1   34.20   16.10
  -1   7  -1    5.30   10.50
   1   7   1   41.80   11.90
   1   7   1   61.79   10.50
  -1   7  -1   41.60   14.90
   1   7   1   25.20   14.30
   1   7   1   24.20   14.90
  -1   7  -1   36.80   21.40
  -1   7  -1   29.40   14.70
   1   7   1   25.80   16.10
   1   7   1   44.80   16.50
   1   7   1   30.70   17.60
   1   7   1   22.80   15.50
   1   7   1   44.10   16.40
  -1   7  -1   35.30   15.50
  -1   7  -1   54.39   12.90
  -1   7  -1   19.60   15.60
  -3  -7  -1   98.29   20.40
  -3  -7  -1  100.19   21.50
   3  -7   1   73.49   17.10
   3  -7   1   60.49   19.30
  -3  -7  -1   75.29   16.00
  -3  -7  -1  108.19   21.80
  -3  -7  -1   79.39   14.90
   3  -7   1  100.99   17.90
   3  -7   1   48.40   15.10
  -3  -7  -1   80.09   16.30
   3  -7   1   87.29   17.90
   3  -7   1  108.29   19.30
  -3  -7  -1   85.19   15.30
  -3  -7  -1   80.09   17.50
   3  -7   1   82.39   20.40
   3  -7   1   91.99   12.30
  -3  -7  -1   81.59   18.60
   3   7   1  102.29   20.70
  -3   7  -1  105.69   20.20
  -3   7  -1   80.19   17.40
   3   7   1   75.19   18.20
  -3   7  -1   90.19   21.70
  -3   7  -1   86.49   19.30
  -3   7  -1  100.69   18.90
  -3   7  -1   89.39   14.80
   3   7   1   76.09   19.20
  -3   7  -1   72.99   17.60
  -3   7  -1   98.39   18.30
  -3   7  -1   64.79   14.40
  -3   7  -1   80.19   11.40
   3   7   1   93.29   13.20
   3   7   1   91.79   13.40
   3   7   1   96.29   13.40
   3   7   1  120.99   22.50
   3   7   1   62.69   20.50
   3   7   1  105.99   21.10
   3   7   1   61.69   15.30
   3   7   1  102.29   14.90
   3   7   1   82.39   19.60
  -5  -7  -1   38.70   22.90
   5  -7   1  104.69   17.40
  -5  -7  -1   45.90   14.50
  -5  -7  -1   65.99   16.20
   5  -7   1   74.19   18.10
  -5  -7  -1   48.00   16.40
   5  -7   1   60.99   17.80
   5  -7   1   52.69   19.50
  -5  -7  -1   66.99   13.10
   5  -7   1   48.60   15.20
   5  -7   1   72.69   12.90
   5  -7   1   51.29   16.70
   5  -7   1   64.89   16.40
  -5  -7  -1   60.89   25.80
  -5  -7  -1   61.19   14.20
  -5  -7  -1   49.60   13.90
  -5  -7  -1   69.89   15.20
   5   7   1   84.59   15.50
   5   7   1   63.29   17.20
  -5   7  -1   87.69   19.30
  -5   7  -1   63.89   14.70
  -5   7  -1   73.89   17.20
   5   7   1   51.89   17.50
   5   7   1  104.89   21.70
  -5   7  -1   82.89   20.30
  -5   7  -1   50.79   14.40
   5   7   1   81.89   20.00
  -5   7  -1   33.30   13.90
   5   7   1   63.39   13.00
  -5   7  -1   62.49   16.80
   5   7   1   66.89   25.30
  -5   7  -1   23.90   16.70
   5   7   1   20.80   13.30
   5   7   1   60.39   10.70
   5   7   1   58.79   19.90
  -5   7  -1   56.29   16.50
   7  -7   1   22.30   11.60
  -7  -7  -1   11.40   22.50
   7  -7   1   34.60   16.40
   7  -7   1   30.50   13.90
  -7  -7  -1   21.10   12.30
   7  -7   1   29.50   14.00
  -7  -7  -1   16.90   16.90
  -7  -7  -1   32.90   13.00
   7  -7   1   11.60   17.90
  -7  -7  -1   32.20   20.60
   7  -7   1   24.00   26.80
  -7  -7  -1   35.50   11.90
   7  -7   1   27.40   13.20
  -7  -7  -1   25.80   13.40
  -7  -7  -1   21.60   15.00
  -7   7  -1   53.59   15.30
  -7   7  -1   19.90   13.50
   7   7   1   38.00   17.10
   7   7   1   41.30   27.70
  -7   7  -1   35.10   16.90
   7   7   1   14.80   17.30
   7   7   1   -2.00   16.80
   7   7   1   11.00   14.20
  -7   7  -1   34.60   16.50
  -7   7  -1   56.29   14.80
   7   7   1   44.80   17.70
  -7   7  -1   59.19   21.80
  -7   7  -1   53.29   16.60
   7   7   1   64.29   14.30
   7   7   1   26.50   13.10
  -7   7  -1   18.20   11.90
 -26   0   2   20.30   13.70
 -26   0   2   62.19   14.70
  26   0  -2   48.60   16.10
 -26   0   2   72.29   17.50
 -26   0   2   53.29   12.50
  26   0  -2   42.70   17.30
  26   0  -2   54.29   18.40
 -26   0   2   59.69   14.70
  26   0  -2   72.79   16.40
  26   0  -2   44.50   14.10
  26   0  -2   88.59   16.80
  26   0  -2   48.80   11.90
 -26   0   2   58.09   11.50
 -26   0   2   75.79   20.30
  26   0  -2   50.49   11.90
 -26   0   2   36.20   15.90
  26   0  -2   88.19   28.00
 -26   0   2   30.70    8.30
 -26   0   2   49.30   11.60
 -26   0   2   82.99   13.20
 -26   0   2   46.40   13.60
  26   0  -2   47.10   19.80
 -24   0   2   -3.10    9.30
 -24   0   2    5.90   10.70
 -24   0   2    1.60    9.10
 -24   0   2   18.90    8.30
 -24   0   2    2.10   12.40
 -24   0   2    5.60    8.50
  24   0  -2   -0.80   11.00
 -24   0   2    7.40   13.70
  24   0  -2   -1.80   11.80
  24   0  -2   31.30   15.00
 -24   0   2  -15.20   10.20
  24   0  -2   -4.70   13.70
  24   0  -2    8.00    8.20
  24   0  -2    6.40    9.40
 -24   0   2    3.40    9.80
  24   0  -2   15.60   19.70
 -24   0   2   11.90    9.10
  24   0  -2   20.30   13.60
 -24   0   2    9.10    8.70
  24   0  -2   15.90   10.90
 -24   0   2    5.80   12.50
 -22   0   2   17.70    8.30
  22   0  -2   13.30    6.60
  22   0  -2    7.10   11.60
 -22   0   2    1.20   10.40
  22   0  -2    8.80   11.00
 -22   0   2    4.20    9.80
 -22   0   2    6.00    8.90
 -22   0   2   -1.30    7.10
 -22   0   2    6.90   11.80
  22   0  -2    0.00   14.40
  22   0  -2    3.10    7.90
  22   0  -2   -6.80    8.70
  22   0  -2   -6.70    8.90
 -22   0   2    3.20   11.60
  22   0  -2    4.50    9.50
 -22   0   2   17.00    9.40
 -22   0   2   19.90    8.70
  22   0  -2    7.70   12.30
 -22   0   2   17.20   10.20
  22   0  -2    7.20   11.10
  22   0  -2    9.00    8.50
  20   0  -2   85.59   14.00
 -20   0   2   68.39   11.10
  20   0  -2   55.29   12.10
 -20   0   2   37.50   12.10
  20   0  -2   51.59    8.50
 -20   0   2   47.50   13.80
 -20   0   2   47.80    9.30
  20   0  -2   42.90   11.00
  20   0  -2   49.70   10.20
  20   0  -2   39.50   13.10
 -20   0   2   46.00   10.60
 -20   0   2   41.90   12.30
  20   0  -2   43.90    9.20
  20   0  -2   51.29   15.60
 -20   0   2   50.19   11.40
 -20   0   2   56.49   11.70
  20   0  -2   59.79   12.00
  20   0  -2   38.00    8.40
 -20   0   2   44.80   11.20
 -20   0   2   50.59   13.00
  20   0  -2   75.59   14.10
 -20   0   2   49.99   11.30
  18   0  -2    8.80    8.40
 -18   0   2    6.40    6.90
  18   0  -2    9.80    9.20
 -18   0   2   -7.40    8.40
  18   0  -2   -1.80    4.40
 -18   0   2    2.70    6.30
  18   0  -2   -2.10    5.90
 -18   0   2   -7.10    8.10
 -18   0   2    8.70    7.20
  18   0  -2    3.70    6.20
  18   0  -2    5.30   11.20
 -18   0   2    4.40    8.30
  18   0  -2    9.40    7.60
  18   0  -2    5.90   10.00
  18   0  -2   -5.50    9.50
  18   0  -2   -6.00    7.80
  18   0  -2    8.60    6.50
  18   0  -2    6.40    7.20
  18   0  -2    5.70    9.20
 -18   0   2    1.40    8.20
 -18   0   2    5.20    7.60
 -18   0   2    2.20    8.50
  18   0  -2   -0.60    6.10
 -18   0   2    4.10    6.70
 -18   0   2    4.30    9.00
 -16   0   2 3012.00   95.39
 -16   0   2 3037.70   94.49
 -16   0   2 2957.10   92.99
 -16   0   2 3010.80   92.29
 -16   0   2 3210.38   94.09
  16   0  -2 3120.99   95.39
  16   0  -2 2969.40   90.69
  16   0  -2 3085.59   91.89
  16   0  -2 3064.69   96.09
  16   0  -2 2802.12   93.29
 -16   0   2 2771.72   93.09
 -16   0   2 3119.79   94.29
 -16   0   2 3061.09   95.39
  16   0  -2 2962.60   96.49
  16   0  -2 3039.10   95.19
  16   0  -2 3106.29   94.09
 -16   0   2 3009.20   94.39
 -16   0   2 3102.29   95.59
  16   0  -2 2961.80   92.49
  16   0  -2 2990.40   94.19
  16   0  -2 3041.20   98.39
  16   0  -2 2958.20   91.89
  16   0  -2 3003.70   91.99
 -16   0   2 3041.80   92.29
 -16   0   2 3202.98   95.39
 -14   0   2 1237.08   42.90
  14   0  -2 1210.38   41.70
 -14   0   2 1177.68   41.00
  14   0  -2 1150.28   38.50
 -14   0   2 1217.78   42.10
  14   0  -2 1220.08   40.20
 -14   0   2 1169.98   40.00
  14   0  -2 1235.18   45.40
  14   0  -2 1254.27   40.20
  14   0  -2 1154.08   39.00
  14   0  -2 1230.78   42.10
  14   0  -2 1226.68   43.50
  14   0  -2 1284.97   47.90
 -14   0   2 1208.38   42.30
 -14   0   2 1223.38   43.10
  14   0  -2 1214.48   42.80
  14   0  -2 1128.99   41.10
 -14   0   2 1128.49   41.10
 -14   0   2 1163.18   40.10
 -14   0   2 1200.28   42.30
  14   0  -2 1233.88   40.70
  14   0  -2 1127.29   42.50
 -14   0   2 1237.48   43.10
 -14   0   2 1194.18   35.40
  12   0  -2  112.19   10.60
  12   0  -2  107.69    9.70
 -12   0   2  108.79    5.10
 -12   0   2  126.89   11.10
  12   0  -2  113.89    9.80
 -12   0   2  119.49   11.50
 -12   0   2  125.59   10.30
  12   0  -2   99.49    8.50
 -12   0   2  112.79    9.40
 -12   0   2  107.39   10.20
  12   0  -2  125.79    9.40
  12   0  -2   98.59   10.00
 -12   0   2  118.99   10.60
  12   0  -2  102.59    8.70
  12   0  -2  132.89   11.40
  12   0  -2  118.59   14.10
 -12   0   2  127.69   10.60
 -12   0   2  115.89    9.90
  12   0  -2  107.99    8.30
 -12   0   2  108.49    9.50
 -12   0   2  112.39   10.60
  12   0  -2  128.19   10.40
  12   0  -2  118.49   12.30
  12   0  -2  112.69    6.70
 -12   0   2  117.59   10.10
  12   0  -2   96.49    8.80
 -12   0   2  112.69    9.20
  10   0  -2 1857.41   57.99
  10   0  -2 1830.72   58.39
  10   0  -2 1862.51   57.59
  10   0  -2 1871.91   57.49
 -10   0   2 1857.81   57.39
  10   0  -2 1885.21   56.69
 -10   0   2 1879.01   53.09
 -10   0   2 1868.31   57.69
 -10   0   2 1884.51   58.29
 -10   0   2 1811.62   56.39
 -10   0   2 1796.42   56.99
 -10   0   2 1914.31   57.89
  10   0  -2 1886.41   58.69
  10   0  -2 1896.81   57.59
  10   0  -2 1824.72   56.59
 -10   0   2 1715.23   57.59
  10   0  -2 1836.62   53.99
  10   0  -2 1765.72   57.39
  10   0  -2 1883.71   56.59
 -10   0   2 1767.42   56.89
 -10   0   2 1912.51   56.49
 -10   0   2 1913.91   58.49
  10   0  -2 1893.31   56.49
  10   0  -2 1756.92   53.29
 -10   0   2 1985.20   58.19
  10   0  -2 1918.81   60.49
  10   0  -2 1922.21   60.59
  10   0  -2 1868.91   58.09
 -10   0   2 1876.41   57.89
   8   0  -2  668.13   24.90
   8   0  -2  695.43   24.00
  -8   0   2  631.74   22.90
  -8   0   2  653.13   20.30
   8   0  -2  653.63   21.80
  -8   0   2  666.13   23.80
   8   0  -2  688.13   23.30
   8   0  -2  683.13   24.00
   8   0  -2  660.33   21.20
   8   0  -2  651.63   24.20
   8   0  -2  668.23   22.90
  -8   0   2  613.14   26.40
   8   0  -2  682.33   26.00
  -8   0   2  637.04   22.30
   8   0  -2  662.43   24.10
   8   0  -2  694.23   24.00
   8   0  -2  682.83   20.50
  -8   0   2  667.03   23.80
  -8   0   2  724.53   23.70
   8   0  -2  652.03   23.20
  -8   0   2  658.03   23.60
  -8   0   2  666.23   23.40
   8   0  -2  657.03   23.60
  -8   0   2  662.53   23.80
  -8   0   2  712.93   22.70
  -8   0   2  660.23   19.70
   8   0  -2  737.23   23.00
   8   0  -2  695.13   23.80
  -8   0   2  645.14   22.80
   8   0  -2  633.24   22.50
   8   0  -2  703.83   23.00
  -6   0   2 2095.79   61.39
  -6   0   2 2244.78   62.69
  -6   0   2 2109.59   61.59
   6   0  -2 2036.10   59.09
   6   0  -2 2186.78   60.19
   6   0  -2 2120.39   61.09
  -6   0   2 2126.79   60.59
   6   0  -2 2092.19   62.09
   6   0  -2 2175.88   61.49
   6   0  -2 2038.10   60.89
   6   0  -2 2028.70   62.79
   6   0  -2 2032.00   61.19
   6   0  -2 2067.39   61.39
  -6   0   2 2118.89   61.59
   6   0  -2 2108.69   63.29
  -6   0   2 2051.89   61.19
  -6   0   2 2030.30   61.39
  -6   0   2 2058.39   61.39
  -6   0   2 1954.20   59.89
  -6   0   2 2078.39   61.59
   6   0  -2 2025.40   61.29
   6   0  -2 2078.29   61.69
   6   0  -2 2036.80   61.69
   6   0  -2 2044.40   60.89
  -6   0   2 2093.19   58.59
   6   0  -2 1987.70   60.49
  -4   0   2  867.31   27.50
  -4   0   2  892.01   27.70
   4   0  -2  831.32   25.90
   4   0  -2  955.00   29.80
   4   0  -2  915.41   26.70
  -4   0   2  866.41   26.70
   4   0  -2  919.71   27.70
   4   0  -2  881.71   26.60
  -4   0   2  899.61   26.80
   4   0  -2  859.31   27.40
  -4   0   2  880.91   25.80
  -4   0   2  840.42   26.40
  -4   0   2  895.11   27.30
  -4   0   2  905.51   27.60
  -4   0   2  840.42   26.80
  -4   0   2  884.91   27.70
   4   0  -2  878.11   27.50
   4   0  -2  937.61   28.20
   4   0  -2  918.21   27.50
  -4   0   2  922.31   26.70
  -4   0   2  891.71   27.80
   4   0  -2  906.21   27.00
   4   0  -2  992.70   28.40
  -4   0   2  931.61   27.90
   4   0  -2  887.81   25.70
  -4   0   2  950.70   26.80
   4   0  -2  899.61   27.50
  -4   0   2  894.01   27.00
   4   0  -2  912.71   27.90
   4   0  -2  895.61   27.70
  -4   0   2  873.81   25.80
   4   0  -2  897.01   26.10
   4   0  -2  883.21   27.30
   4   0  -2  875.41   27.80
   4   0  -2  918.91   25.80
   4   0  -2  893.71   27.10
  -4   0   2  836.72   25.70
  -4   0   2  841.32   27.50
   4   0  -2  917.81   26.80
   2   0  -2  273.97    9.90
  -2   0   2  265.37    9.70
   2   0  -2  274.97    9.60
   2   0  -2  273.87    9.10
  -2   0   2  259.67    9.50
   2   0  -2  288.37   10.80
   2   0  -2  276.77   10.10
   2   0  -2  277.37    9.10
   2   0  -2  282.47    9.30
   2   0  -2  276.37    9.50
   2   0  -2  274.87   11.10
   2   0  -2  274.87    9.60
  -2   0   2  270.37    9.00
  -2   0   2  259.07   10.00
  -2   0   2  263.77    9.90
  -2   0   2  253.37    9.60
  -2   0   2  268.17    8.90
  -2   0   2  253.97    9.50
  -2   0   2  279.37    9.80
  -2   0   2  270.37    9.90
  -2   0   2  255.87    9.30
  -2   0   2  274.77   11.00
   2   0  -2  285.47    9.40
   2   0  -2  280.27    9.70
   2   0  -2  294.27    9.90
   2   0  -2  271.77    9.70
  -2   0   2  271.87   10.10
   2   0  -2  272.77   10.30
  -2   0   2  266.77    9.40
   2   0  -2  276.07   10.40
  -2   0   2  273.47    9.80
  -2   0   2  270.87    9.50
  -2   0   2  286.17    9.20
  -2   0   2  278.37    9.60
  -2   0   2  305.27   10.30
   2   0  -2  281.97    9.60
   2   0  -2  278.57   10.00
   2   0  -2  281.07   10.40
   2   0  -2  281.57   10.10
   2   0  -2  277.47    9.50
  -2   0   2  261.77    9.70
   2   0  -2  283.67    9.90
   2   0  -2  286.87    9.90
  -2   0   2  262.17   10.20
  -2   0   2  257.87    9.50
   2   0  -2  267.77    9.90
   0   0  -2  178.68    6.40
   0   0  -2  173.68    6.30
   0   0   2  185.58    7.80
   0   0   2  162.58    6.20
   0   0  -2  169.48    7.10
   0   0  -2  175.18    7.00
   0   0  -2  179.08    6.90
   0   0   2  182.28    7.30
   0   0  -2  165.38    7.40
   0   0  -2  182.38    7.50
   0   0  -2  168.18    7.10
   0   0  -2  171.18    7.10
   0   0  -2  176.68    6.30
   0   0  -2  175.58    7.30
   0   0  -2  168.78    6.90
   0   0   2  155.18    7.10
   0   0  -2  186.68    7.70
   0   0   2  168.18    6.80
   0   0  -2  182.48    7.20
   0   0  -2  157.28    7.00
   0   0   2  192.08    8.00
   0   0   2  161.08    6.40
   0   0   2  174.88    7.20
   0   0  -2  172.28    7.30
   0   0   2  184.48    7.60
   0   0  -2  178.08    6.20
   0   0   2  159.38    7.30
   0   0   2  172.08    7.90
   0   0  -2  181.78    6.10
   0   0  -2  155.58    7.40
   0   0   2  193.38    6.30
   0   0  -2  172.18    7.40
   0   0  -2  176.08    6.90
   0   0  -2  164.58    6.90
   0   0   2  196.48    7.90
   0   0  -2  183.98    7.60
   0   0   2  166.88    7.00
   0   0   2  164.48    7.00
   0   0   2  184.58    7.30
   0   0  -2  179.78    7.50
   0   0  -2  165.08    7.80
   0   0   2  185.18    8.30
   0   0   2  170.08    6.70
   0   0   2  164.08    7.20
  -2   0  -2 2137.09   60.19
   2   0   2 2104.59   60.59
   2   0   2 2060.49   59.89
  -2   0  -2 2197.58   60.59
  -2   0  -2 2072.19   60.49
   2   0   2 2036.40   60.19
  -2   0  -2 2022.30   60.09
   2   0   2 2084.39   60.49
  -2   0  -2 2160.88   60.69
  -2   0  -2 2113.89   60.39
  -2   0  -2 2104.19   58.49
   2   0   2 2068.39   58.39
  -2   0  -2 2181.78   60.69
   2   0   2 1983.50   59.59
   2   0   2 2111.89   60.39
  -2   0  -2 2085.29   59.79
  -2   0  -2 1957.10   58.69
   2   0   2 1988.20   59.99
  -4   0  -2 1130.29   32.30
  -4   0  -2 1166.68   34.40
   4   0   2 1125.29   35.30
   4   0   2 1119.39   35.30
  -4   0  -2 1065.79   34.20
   4   0   2 1135.39   35.60
   4   0   2 1135.39   34.50
  -4   0  -2 1143.49   34.50
   4   0   2 1159.58   35.40
  -4   0  -2 1079.39   33.00
   4   0   2 1121.29   34.70
  -4   0  -2 1113.69   35.30
  -4   0  -2 1129.99   35.30
  -4   0  -2 1185.78   35.50
   4   0   2 1131.49   35.50
  -4   0  -2 1147.29   35.10
   4   0   2 1069.89   33.00
  -4   0  -2 1152.08   35.00
  -4   0  -2 1112.49   35.00
  -4   0  -2 1112.29   35.70
   4   0   2 1116.49   32.90
  -4   0  -2 1187.48   32.50
  -4   0  -2 1152.58   36.50
   4   0   2 1110.19   35.10
  -4   0  -2 1107.39   34.70
  -4   0  -2 1092.89   35.20
  -4   0  -2 1141.09   34.60
   4   0   2 1119.09   34.80
  -4   0  -2 1175.68   32.40
  -4   0  -2 1192.68   35.80
  -4   0  -2 1168.08   34.60
   4   0   2 1145.79   32.40
  -4   0  -2 1123.09   33.10
  -4   0  -2 1134.59   34.90
   4   0   2 1149.98   35.40
   4   0   2 1131.69   35.20
   4   0   2 1168.88   35.50
  -6   0  -2 1759.82   51.49
  -6   0  -2 1790.22   55.39
   6   0   2 1799.92   54.09
   6   0   2 1770.82   55.09
  -6   0  -2 1861.31   51.99
  -6   0  -2 1777.12   55.09
   6   0   2 1803.82   54.29
  -6   0  -2 1810.72   54.49
  -6   0  -2 1808.92   53.69
  -6   0  -2 1757.82   54.79
  -6   0  -2 1813.62   51.79
  -6   0  -2 1782.42   52.59
   6   0   2 1859.91   55.09
   6   0   2 1864.31   55.29
  -6   0  -2 1867.21   55.09
  -6   0  -2 1868.91   55.29
  -6   0  -2 1920.11   54.39
   6   0   2 1734.33   54.49
   6   0   2 1784.92   53.49
   6   0   2 1752.32   54.99
  -6   0  -2 1782.22   54.09
  -6   0  -2 1770.32   53.89
  -6   0  -2 1814.92   53.39
   6   0   2 1782.12   51.69
   6   0   2 1804.82   55.39
  -6   0  -2 1845.82   53.89
   6   0   2 1780.42   54.69
  -6   0  -2 1666.93   51.79
   6   0   2 1800.12   52.29
  -6   0  -2 1815.22   54.69
  -6   0  -2 1883.81   55.89
   8   0   2   97.29    5.40
   8   0   2  116.59   10.90
   8   0   2   85.49   10.30
  -8   0  -2   87.49   10.30
   8   0   2  112.69    8.80
  -8   0  -2   87.69    7.10
  -8   0  -2   97.59    6.90
   8   0   2   84.89    8.10
   8   0   2   96.89    7.70
  -8   0  -2  111.09    7.60
  -8   0  -2   98.19    9.50
   8   0   2   88.89    6.70
  -8   0  -2   82.79    8.60
  -8   0  -2   96.69    6.00
  -8   0  -2   98.09    8.00
  -8   0  -2   98.49    8.60
   8   0   2   74.69    7.90
  -8   0  -2   92.69    9.30
  -8   0  -2   78.59    8.00
  -8   0  -2   95.99    5.80
  -8   0  -2   96.89    8.90
   8   0   2  103.39    8.40
   8   0   2   94.99    9.80
  -8   0  -2  100.69    8.90
   8   0   2  101.99    7.60
  -8   0  -2   96.59    7.40
   8   0   2  103.79   10.00
   8   0   2  103.39    8.70
   8   0   2  103.99    9.30
  -8   0  -2   96.59    8.50
   8   0   2   93.29    5.90
  10   0   2   16.00    5.90
  10   0   2   18.50    5.10
  10   0   2   12.00    5.80
  10   0   2   10.10    5.50
 -10   0  -2    9.00    3.70
 -10   0  -2   15.60    5.80
  10   0   2   11.40    3.70
 -10   0  -2   18.00    4.70
  10   0   2    7.70    5.60
 -10   0  -2   10.00    4.30
  10   0   2   15.60    4.90
  10   0   2    9.40    3.00
  10   0   2   10.10    4.30
 -10   0  -2   11.50    6.80
 -10   0  -2   10.90    3.60
 -10   0  -2    6.30    3.70
  10   0   2    5.90    8.00
 -10   0  -2   12.40    5.70
 -10   0  -2   17.10    6.00
  10   0   2   12.90    5.30
 -10   0  -2    1.40    5.70
 -10   0  -2   15.10    3.70
 -10   0  -2   10.80    4.30
  10   0   2    4.10    4.60
  10   0   2   12.20    6.30
 -10   0  -2   18.90    5.80
 -10   0  -2   14.10    6.80
  10   0   2    6.80    5.70
 -10   0  -2    6.10    5.50
 -10   0  -2   13.40    5.70
  12   0   2  270.67   17.50
 -12   0  -2  252.67   15.30
 -12   0  -2  283.67   12.20
 -12   0  -2  262.37   14.30
 -12   0  -2  241.18   11.20
 -12   0  -2  253.77   12.60
  12   0   2  284.97   15.50
  12   0   2  269.17   16.30
 -12   0  -2  251.67   11.70
  12   0   2  267.07   13.90
  12   0   2  268.07   11.40
  12   0   2  290.27   16.70
  12   0   2  270.57   13.00
  12   0   2  259.57   16.00
 -12   0  -2  262.37   15.50
  12   0   2  263.07   17.00
 -12   0  -2  276.87   17.40
 -12   0  -2  265.47   15.10
  12   0   2  243.58   12.10
 -12   0  -2  268.97   13.10
 -12   0  -2  236.78   12.30
  12   0   2  264.17   16.60
 -12   0  -2  265.47   16.30
  12   0   2  284.47   18.10
 -12   0  -2  266.87   16.00
  12   0   2  275.87   16.70
  12   0   2  260.27   12.00
 -12   0  -2  270.07   13.00
 -12   0  -2  285.47   16.60
 -14   0  -2 2655.03   79.09
  14   0   2 2791.82   85.49
  14   0   2 2588.84   79.19
  14   0   2 2753.62   82.29
  14   0   2 2693.93   80.89
 -14   0  -2 2591.94   83.69
  14   0   2 2750.12   84.09
  14   0   2 2667.23   80.09
  14   0   2 2753.32   84.19
 -14   0  -2 2732.73   80.09
 -14   0  -2 2706.83   84.89
 -14   0  -2 2601.74   84.99
  14   0   2 2736.23   85.39
 -14   0  -2 2798.02   84.19
 -14   0  -2 2688.73   80.79
  14   0   2 2641.04   80.49
 -14   0  -2 2539.25   79.99
 -14   0  -2 2761.62   83.89
  14   0   2 2494.55   85.99
 -14   0  -2 2799.72   86.29
 -14   0  -2 2569.24   84.89
  14   0   2 2665.83   85.99
 -14   0  -2 2789.42   84.29
  14   0   2 2578.64   86.19
 -14   0  -2 2748.72   84.89
  14   0   2 2758.52   83.59
 -14   0  -2 2596.74   81.19
 -14   0  -2 2705.73   80.79
 -14   0  -2 2731.83   86.59
  14   0   2 2747.72   86.69
  16   0   2   -1.10    6.80
  16   0   2    1.30    7.70
 -16   0  -2   -0.70    8.90
  16   0   2   -7.40    6.70
 -16   0  -2    0.40    7.90
  16   0   2    1.40    7.50
 -16   0  -2   -8.20    7.70
  16   0   2   -7.30    9.90
  16   0   2   -1.60    8.40
  16   0   2   -6.10    6.60
  16   0   2    0.80    4.70
  16   0   2    8.10    9.50
  16   0   2    8.20    9.60
 -16   0  -2   -0.30    4.50
  16   0   2    3.40    7.80
 -16   0  -2   -0.50    4.60
 -16   0  -2  -10.20    8.50
  16   0   2    3.50    5.10
 -16   0  -2   -6.80    5.30
 -16   0  -2   -0.90    6.10
 -16   0  -2    0.60    7.60
  16   0   2    3.40    4.90
 -16   0  -2   -5.50    6.90
 -16   0  -2    1.50    4.80
 -16   0  -2  -10.40    6.40
 -16   0  -2    2.60    6.10
  16   0   2    6.50    6.20
 -16   0  -2    4.10    8.90
 -16   0  -2    4.20    6.10
  16   0   2    1.00    4.30
 -18   0  -2  224.78   13.40
  18   0   2  234.08   19.50
 -18   0  -2  251.47   17.80
 -18   0  -2  225.28   19.00
 -18   0  -2  246.48   20.10
 -18   0  -2  247.58   20.80
 -18   0  -2  241.38   20.40
  18   0   2  219.08   13.60
  18   0   2  211.18   17.20
 -18   0  -2  235.38   20.00
 -18   0  -2  236.08   17.70
  18   0   2  241.78   14.20
  18   0   2  228.98   21.00
  18   0   2  240.38   18.30
 -18   0  -2  209.48   17.60
 -18   0  -2  249.18   14.10
  18   0   2  209.08   12.80
  18   0   2  220.38   13.20
  18   0   2  215.78   17.50
 -18   0  -2  258.47   13.10
 -18   0  -2  213.68   15.30
  18   0   2  233.38   19.60
  18   0   2  233.48   21.90
  18   0   2  221.08   19.50
  18   0   2  228.88   21.50
  18   0   2  235.58   14.20
  18   0   2  223.58   19.70
 -18   0  -2  247.78   18.50
  18   0   2  252.07   15.80
 -18   0  -2  225.78   19.00
 -20   0  -2  226.98   18.20
  20   0   2  223.78   20.40
 -20   0  -2  252.97   20.60
 -20   0  -2  245.18   19.10
 -20   0  -2  233.78   14.20
 -20   0  -2  238.78   17.00
  20   0   2  244.98   19.50
  20   0   2  218.48   13.50
  20   0   2  209.98   13.40
  20   0   2  222.88   20.60
  20   0   2  269.47   37.00
 -20   0  -2  213.88   19.10
 -20   0  -2  231.18   20.60
  20   0   2  211.68   21.20
 -20   0  -2  251.07   20.40
  20   0   2  217.28   15.70
 -20   0  -2  204.78   13.60
  20   0   2  205.08   23.40
  20   0   2  206.08   12.80
  20   0   2  219.28   19.90
  20   0   2  225.58   20.30
  20   0   2  203.68   14.10
  20   0   2  206.68   13.90
 -20   0  -2  191.58   20.60
  22   0   2  337.47   16.90
  22   0   2  365.16   23.30
 -22   0  -2  345.27   25.40
  22   0   2  362.66   26.10
  22   0   2  436.36   30.50
 -22   0  -2  320.57   23.30
 -22   0  -2  344.57   21.50
 -22   0  -2  322.57   25.80
 -22   0  -2  343.47   29.20
  22   0   2  350.26   20.00
 -22   0  -2  344.37   17.00
  22   0   2  377.76   24.90
  22   0   2  363.46   29.00
 -22   0  -2  336.17   17.60
  22   0   2  374.66   18.00
  22   0   2  337.97   25.70
 -22   0  -2  333.87   23.90
  22   0   2  411.16   28.80
  22   0   2  354.76   19.40
 -22   0  -2  358.66   27.50
  22   0   2  321.87   27.10
  22   0   2  322.87   23.70
 -22   0  -2  374.36   24.80
 -22   0  -2  373.16   27.80
 -22   0  -2  388.46   21.40
 -22   0  -2  400.16   27.10
  22   0   2  326.47   22.80
 -22   0  -2  339.47   22.60
  24   0   2    9.70    8.00
 -24   0  -2   -3.80   14.20
  24   0   2   10.30   10.60
  24   0   2   19.90   16.30
  24   0   2   31.30   12.60
  24   0   2  -11.90   20.10
 -24   0  -2   21.00   12.70
 -24   0  -2    5.70   10.10
 -24   0  -2    5.80    9.30
 -24   0  -2   10.30   11.50
 -24   0  -2   10.10    8.60
 -24   0  -2   14.20   12.70
  24   0   2   -2.60   15.20
  24   0   2  -11.20   13.60
  24   0   2    7.30   15.00
 -24   0  -2   20.30   12.10
 -24   0  -2   17.90   10.40
  24   0   2    0.10    9.50
 -24   0  -2  -16.20   11.60
  24   0   2    0.80   10.00
 -27  -1   2   24.00   11.00
 -27  -1   2   21.40    9.70
 -27  -1   2   17.90    9.70
  27  -1  -2   11.10   10.40
  27  -1  -2   37.10   14.20
  27  -1  -2   10.10   18.00
  27  -1  -2   17.20   17.80
  27  -1  -2   25.80   11.80
 -27  -1   2    2.90   22.60
 -27  -1   2   23.80   16.80
  27  -1  -2   23.20   11.70
  27  -1  -2   23.20   12.90
 -27  -1   2   21.80   10.00
 -27  -1   2   23.40   13.70
 -27  -1   2   20.80   18.00
 -27  -1   2   49.40   12.90
 -27  -1   2   13.00   13.00
  27  -1  -2   33.00   17.10
 -27  -1   2   22.20   12.70
  27  -1  -2   42.10   16.90
 -27  -1   2   20.10    9.10
  27   1  -2   33.90   13.40
  27   1  -2   37.00   16.80
  27   1  -2   31.10   11.20
 -27   1   2    5.70    9.60
  27   1  -2   54.09   16.10
  27   1  -2    5.10   14.70
 -27   1   2   32.50   11.50
 -27   1   2   31.00   13.10
  27   1  -2   37.10   17.00
  27   1  -2   27.50   18.00
 -27   1   2   25.10   12.00
 -27   1   2    0.50   13.80
 -27   1   2   25.10   12.70
 -27   1   2   16.10   10.20
  27   1  -2   17.00   12.90
 -27   1   2   12.50    9.80
 -27   1   2   13.90   12.60
 -25  -1   2    3.00   10.20
 -25  -1   2    7.70   10.50
  25  -1  -2   23.60   13.10
  25  -1  -2   14.00   14.50
 -25  -1   2    9.80    9.30
 -25  -1   2   18.20   12.20
 -25  -1   2   16.50   11.80
  25  -1  -2    3.90   12.00
  25  -1  -2   10.30    9.80
 -25  -1   2   -4.20   14.80
 -25  -1   2    0.20    9.10
 -25  -1   2   20.60    7.80
  25  -1  -2   -9.00    9.90
  25  -1  -2   19.70   14.70
  25  -1  -2   12.60   15.60
  25  -1  -2   27.60   12.90
 -25  -1   2   30.20    9.60
  25  -1  -2    8.70   10.60
 -25  -1   2    4.60   13.90
 -25  -1   2    7.20    7.60
 -25   1   2   -6.50   12.40
  25   1  -2   30.30   13.00
  25   1  -2   25.10   14.10
  25   1  -2    3.00   13.00
 -25   1   2   -1.60   13.60
 -25   1   2   -2.90    9.70
 -25   1   2   -8.10   13.20
 -25   1   2    0.60   11.80
 -25   1   2    7.80   11.90
  25   1  -2   15.60    9.40
 -25   1   2   -0.30    9.20
  25   1  -2    2.70   13.60
  25   1  -2   12.50   14.40
  25   1  -2   10.80   13.90
  25   1  -2   22.70    9.20
 -25   1   2   12.70   11.90
 -25   1   2   -5.90   11.80
  25   1  -2   15.00   16.30
  25   1  -2    6.20   10.50
 -25   1   2    8.00   10.80
 -23  -1   2   82.99   16.00
 -23  -1   2   59.49   15.90
  23  -1  -2   72.69   14.50
  23  -1  -2  129.89   18.80
 -23  -1   2  120.59   18.00
  23  -1  -2   52.69   16.80
 -23  -1   2  101.09   13.50
  23  -1  -2  102.99   19.50
  23  -1  -2   95.19   13.50
 -23  -1   2   87.69   11.00
  23  -1  -2   63.99   13.40
 -23  -1   2   66.59   15.00
  23  -1  -2  118.89   16.50
 -23  -1   2   94.79   11.90
 -23  -1   2   93.69   15.60
  23  -1  -2   93.89   14.00
  23  -1  -2  121.29   18.70
 -23  -1   2   79.99   14.30
 -23  -1   2  107.59   17.00
 -23  -1   2   97.99   15.00
  23  -1  -2  110.49   14.90
 -23  -1   2   68.59   12.50
 -23   1   2  106.59   16.90
  23   1  -2   92.69   16.40
 -23   1   2   79.09   17.70
 -23   1   2   84.39   15.10
 -23   1   2   98.29   15.50
  23   1  -2   79.69   17.60
  23   1  -2  104.19   13.20
 -23   1   2   64.49   16.50
  23   1  -2  109.49   15.30
  23   1  -2   77.39    9.40
 -23   1   2  115.09   18.50
 -23   1   2  115.89   16.20
  23   1  -2   84.29   16.70
 -23   1   2   93.09   16.50
  23   1  -2   86.49   13.00
 -23   1   2  104.29   24.10
 -23   1   2   87.89   13.00
  23   1  -2   69.49   11.90
  23   1  -2   98.89   17.70
  23   1  -2   74.29   16.10
  23   1  -2  118.39   21.80
  23   1  -2   97.09   15.80
 -21  -1   2   31.60    9.80
  21  -1  -2   39.00   11.60
  21  -1  -2   36.40   12.20
  21  -1  -2   27.80   11.00
 -21  -1   2   37.00    8.80
 -21  -1   2   29.00   10.80
 -21  -1   2   26.10    9.00
 -21  -1   2   26.00   10.10
  21  -1  -2   44.60    9.80
  21  -1  -2   32.40    9.70
  21  -1  -2   27.60   16.60
  21  -1  -2   34.40   11.20
 -21  -1   2   19.00   12.10
  21  -1  -2   21.40    9.50
  21  -1  -2   33.40   10.60
 -21  -1   2   30.50   14.40
  21  -1  -2   37.00   11.50
 -21  -1   2   30.30    9.50
 -21  -1   2   16.40    7.20
 -21  -1   2   36.60    7.40
 -21  -1   2   33.70   10.20
 -21  -1   2   24.50   11.30
  21  -1  -2   39.60   14.80
 -21   1   2   30.20    5.40
  21   1  -2   49.00   20.60
  21   1  -2   61.59   13.40
  21   1  -2   22.40   13.20
  21   1  -2   27.00   11.10
  21   1  -2   25.40    9.80
 -21   1   2   27.50    9.90
 -21   1   2   38.80   11.70
  21   1  -2   45.50   12.40
 -21   1   2   40.80   13.80
 -21   1   2   46.40   11.30
  21   1  -2   16.50   11.70
 -21   1   2   48.90   12.20
  21   1  -2   32.80    7.40
  21   1  -2   27.00    8.90
 -21   1   2   51.79   20.20
 -21   1   2   27.70    8.80
 -21   1   2   61.49   14.10
 -21   1   2   24.70   11.00
  21   1  -2   33.00    9.20
 -21   1   2   38.50   13.00
  21   1  -2   42.10   15.30
 -19  -1   2   87.79   13.90
 -19  -1   2  111.59   16.20
  19  -1  -2   95.39   15.10
  19  -1  -2  117.99   17.50
  19  -1  -2  102.69   12.00
  19  -1  -2  100.09   11.60
 -19  -1   2  129.69   15.00
  19  -1  -2  121.09   16.00
  19  -1  -2  102.59   14.10
 -19  -1   2   95.09   11.90
 -19  -1   2  108.89   13.90
  19  -1  -2  122.09   13.10
 -19  -1   2  104.79   12.60
  19  -1  -2   91.99   12.90
  19  -1  -2   51.29   15.50
 -19  -1   2  109.49   11.20
 -19  -1   2   86.29   13.60
  19  -1  -2   99.59   14.50
  19  -1  -2   82.39   11.70
 -19  -1   2  104.49   13.00
  19  -1  -2  100.69   11.60
 -19  -1   2   82.79   12.50
 -19  -1   2   98.09   14.30
 -19  -1   2  103.29   11.70
 -19   1   2  119.79   14.00
 -19   1   2  104.59   12.30
  19   1  -2   87.09    7.00
  19   1  -2  115.49   14.10
 -19   1   2  111.49   14.60
  19   1  -2   89.29    5.90
  19   1  -2  122.39   14.60
 -19   1   2   92.79   14.70
 -19   1   2   88.49    8.00
  19   1  -2   97.19   10.50
 -19   1   2  124.89   15.00
 -19   1   2   97.79   12.90
 -19   1   2   76.19   12.20
  19   1  -2  100.99   14.90
 -19   1   2   75.29   13.30
  19   1  -2  107.69   12.00
  19   1  -2  105.69   13.20
 -19   1   2   95.49   15.10
  19   1  -2  109.69   12.40
  19   1  -2   94.99   16.60
  19   1  -2  130.89   19.20
 -19   1   2   88.19   14.30
 -19   1   2  136.49   17.40
 -19   1   2  121.79   15.90
  19   1  -2   80.19   10.90
  19   1  -2  113.69   17.30
  19   1  -2  111.49   14.60
  19   1  -2  111.49   15.50
 -17  -1   2  138.39   12.20
  17  -1  -2  147.89   14.60
  17  -1  -2  130.69   12.00
 -17  -1   2  160.38   17.30
 -17  -1   2  124.89    9.70
  17  -1  -2  136.19   15.90
  17  -1  -2  119.49    7.60
  17  -1  -2  139.29   13.90
  17  -1  -2  113.39   11.80
 -17  -1   2  107.19   12.40
 -17  -1   2  114.19   13.60
 -17  -1   2  145.19   15.10
 -17  -1   2  114.89   13.90
 -17  -1   2  139.29   12.50
 -17  -1   2  140.59   15.20
  17  -1  -2  140.59   13.60
  17  -1  -2  146.29   12.60
  17  -1  -2  101.19   18.30
  17  -1  -2  149.79   14.70
  17  -1  -2  140.79   12.40
  17  -1  -2  148.59   15.80
 -17  -1   2  119.99   13.40
  17  -1  -2  123.99   12.80
 -17  -1   2  135.79   13.40
  17  -1  -2  131.09   13.90
 -17  -1   2  110.19   10.80
 -17  -1   2  130.69   14.30
  17   1  -2  132.79   16.90
 -17   1   2  151.18   15.80
 -17   1   2  142.19   13.60
  17   1  -2  141.59   14.00
  17   1  -2  131.79   14.60
  17   1  -2  129.19    8.20
  17   1  -2  124.39   12.70
  17   1  -2  151.88   16.00
  17   1  -2  136.09   14.30
 -17   1   2  141.29   15.20
 -17   1   2  118.99   16.20
 -17   1   2  122.89   14.40
 -17   1   2  135.99   14.90
  17   1  -2  127.89   11.20
  17   1  -2  133.59   15.50
  17   1  -2  125.59   12.10
  17   1  -2  120.79   15.10
  17   1  -2  121.29    7.20
 -17   1   2  136.39   14.10
 -17   1   2  134.49    8.80
 -17   1   2  147.49   15.90
  17   1  -2  112.19    8.40
 -17   1   2  160.58   15.00
  17   1  -2  139.19   15.20
  17   1  -2  146.09   17.00
  17   1  -2  121.29   12.10
 -17   1   2  148.49   15.40
 -15  -1   2  358.86   15.30
  15  -1  -2  360.96   22.10
  15  -1  -2  365.36   19.00
  15  -1  -2  374.56   16.90
 -15  -1   2  367.66   18.90
  15  -1  -2  346.47   19.30
  15  -1  -2  343.57   19.10
  15  -1  -2  336.87   18.40
 -15  -1   2  395.56   21.70
 -15  -1   2  375.86   19.00
 -15  -1   2  377.46   20.20
 -15  -1   2  368.46   16.40
 -15  -1   2  379.36   19.50
  15  -1  -2  352.06   13.10
  15  -1  -2  367.06   25.20
  15  -1  -2  360.16   17.60
  15  -1  -2  348.27   20.20
  15  -1  -2  330.47   18.40
 -15  -1   2  368.36   19.40
 -15  -1   2  395.66   20.10
  15  -1  -2  361.96   18.20
 -15  -1   2  386.56   19.60
  15  -1  -2  360.76   17.70
 -15  -1   2  353.06   17.50
  15  -1  -2  335.77   18.00
 -15  -1   2  409.06   20.40
  15  -1  -2  351.06   19.10
  15   1  -2  353.66   13.30
  15   1  -2  339.77   21.80
 -15   1   2  340.97   20.90
 -15   1   2  353.06   18.60
  15   1  -2  358.06   18.80
 -15   1   2  373.46   19.90
 -15   1   2  376.26   20.90
  15   1  -2  368.36   18.80
  15   1  -2  397.86   20.40
  15   1  -2  343.07   19.10
  15   1  -2  328.37   18.50
  15   1  -2  348.87   21.60
  15   1  -2  355.86   14.40
 -15   1   2  370.36   21.00
 -15   1   2  343.97   19.90
  15   1  -2  386.96   22.50
 -15   1   2  339.17   19.30
 -15   1   2  353.56   20.10
 -15   1   2  366.46   18.90
 -15   1   2  359.56   20.10
  15   1  -2  393.96   19.80
  15   1  -2  344.87   17.30
  15   1  -2  360.46   21.70
  15   1  -2  338.27   19.50
  15   1  -2  357.36   17.50
  15   1  -2  324.67   14.50
  15   1  -2  375.66   17.20
 -15   1   2  367.46   14.90
  13  -1  -2    4.90    4.90
 -13  -1   2    9.00    5.90
 -13  -1   2    7.10    6.80
  13  -1  -2    7.00    6.10
  13  -1  -2    3.30    5.70
  13  -1  -2    5.60    4.80
 -13  -1   2    7.00    3.10
 -13  -1   2   13.70    5.50
 -13  -1   2    9.30    6.20
 -13  -1   2    3.40    7.30
  13  -1  -2    8.40    2.10
  13  -1  -2   -1.70    5.90
 -13  -1   2    8.70    6.60
  13  -1  -2   10.90    6.90
  13  -1  -2    2.00    5.80
  13  -1  -2   10.00    5.60
  13  -1  -2    2.80    5.90
  13  -1  -2   21.30    8.20
 -13  -1   2    2.70    4.30
 -13  -1   2   10.40    7.00
 -13  -1   2    6.40    3.50
  13  -1  -2    4.60    6.10
 -13  -1   2    3.90    5.10
 -13  -1   2   -0.20    5.10
  13  -1  -2    6.70   10.80
  13  -1  -2   13.40    7.60
 -13  -1   2    4.20    4.30
  13  -1  -2    1.40    4.90
  13  -1  -2    2.00    5.30
 -13  -1   2   13.10    5.60
  13  -1  -2    5.90    2.80
  13   1  -2   -0.80    4.00
  13   1  -2   -5.40    5.70
 -13   1   2    5.00    6.70
  13   1  -2   19.50    7.20
 -13   1   2   10.10    7.00
  13   1  -2    6.60    8.60
  13   1  -2    5.20    7.50
  13   1  -2    5.40    5.30
 -13   1   2    7.10    7.20
  13   1  -2    2.50    3.90
  13   1  -2   -0.50    4.30
 -13   1   2    0.40    4.90
 -13   1   2   19.00    7.30
  13   1  -2    5.00    5.00
 -13   1   2    9.80    4.00
 -13   1   2   12.30    7.80
  13   1  -2    3.60    5.00
  13   1  -2   -5.20    6.70
 -13   1   2    7.50    6.80
 -13   1   2    8.00    6.80
  13   1  -2    8.50    7.70
  13   1  -2    7.10    5.10
 -13   1   2    7.50    6.30
  13   1  -2    3.20    4.00
  13   1  -2    2.70    6.80
 -11  -1   2   75.49    7.50
  11  -1  -2   66.09    7.30
  11  -1  -2   56.89    8.90
 -11  -1   2   72.09    8.60
 -11  -1   2   73.39    8.10
 -11  -1   2   69.39    9.90
  11  -1  -2   63.39   12.10
 -11  -1   2   55.89    7.60
  11  -1  -2   57.09    7.90
 -11  -1   2   62.49    5.40
 -11  -1   2   55.99    5.40
 -11  -1   2   85.19    9.50
  11  -1  -2   69.79    8.30
  11  -1  -2   63.79    7.60
  11  -1  -2   63.29    7.30
 -11  -1   2   60.69    7.70
  11  -1  -2   65.29    7.70
  11  -1  -2   73.79    7.90
 -11  -1   2   77.79    8.70
  11  -1  -2   65.39    8.20
  11  -1  -2   69.69    6.20
  11  -1  -2   82.19    8.80
 -11  -1   2   86.49    9.40
 -11  -1   2   63.19    6.00
 -11  -1   2   81.99    8.20
  11  -1  -2   80.89    8.80
 -11  -1   2   69.99    8.70
  11  -1  -2   49.40    6.40
  11   1  -2   89.49    8.40
  11   1  -2   77.69    8.50
  11   1  -2   64.69    6.40
  11   1  -2   53.99    8.70
 -11   1   2   78.79    9.40
  11   1  -2   65.59    6.60
  11   1  -2   58.19    7.20
  11   1  -2   86.69   10.10
  11   1  -2   74.29    7.60
 -11   1   2   73.99    9.10
  11   1  -2   71.89    6.50
 -11   1   2   46.80    7.90
  11   1  -2   67.09    8.60
  11   1  -2   77.79    8.30
 -11   1   2   65.49    7.80
  11   1  -2   63.39    8.20
  11   1  -2   85.89   11.10
 -11   1   2   63.29    8.60
 -11   1   2   74.69    6.50
 -11   1   2   68.69    8.60
 -11   1   2   68.69    9.70
  11   1  -2   55.29    8.80
 -11   1   2   63.19    8.70
  11   1  -2   61.29    9.00
 -11   1   2   58.19    7.90
  11   1  -2   69.39    7.40
  11   1  -2   65.89    8.60
  -9  -1   2 2197.78   66.49
   9  -1  -2 2181.38   63.49
   9  -1  -2 2122.09   66.59
  -9  -1   2 2125.49   66.29
  -9  -1   2 2136.19   63.59
   9  -1  -2 2140.79   62.59
   9  -1  -2 2198.38   70.19
   9  -1  -2 2178.08   65.89
  -9  -1   2 2083.59   67.29
   9  -1  -2 2093.59   68.79
   9  -1  -2 2086.89   61.99
  -9  -1   2 2179.48   64.09
  -9  -1   2 2270.27   65.49
  -9  -1   2 2138.29   66.39
  -9  -1   2 2241.08   67.09
  -9  -1   2 2211.68   66.69
   9  -1  -2 2190.08   64.89
   9  -1  -2 2156.68   65.09
  -9  -1   2 2197.08   65.69
[truncated: 2,186,276 more chars]
